# Supplementary material for: Does the digital transformation of enterprises affect capital mismatch? evidence from Chinese listed firms
Source: PLoS One. 2025 Feb 3;20(2):e0313674. doi: 10.1371/journal.pone.0313674 (PMC11790084; doi:10.1371/journal.pone.0313674)
Supplement: S1 Data — (XLS) [file pone.0313674.s001.xls]

## Sheet: Sheet1
id	year	Big4	Soe	MisK	Digital	Size	Roa	Growth	Fcash	Indep	Lev	Shrhold	Age	Digital_a1	Digital_a2	lnAIT	lnBlo	lnClo	lnBig	lnDig	Digital_IndOther	Digital_IV	YoungDum	MktIndexDum	FintechDum	ACDum	Digital_ACDum	InfoDum	Digital_InfoDum
600108	2010	否	1	0.249427	0	22.1788	0.029385	0.005742	0.0129461	0.357143	0.376309	30.8529	2.77259		0	0	0	0	0	0	0.0792168		0	0		0	0	1	0
860	2010	否	1	0.281214	0.693147	23.0188	0.028381	0.029783	0.065584	0.333333	0.71841	51.8599	2.56495	0	0	0	0	0	0	0.693147	0.0594126		1	1		0	0	1	0.693147
600354	2010	否	1	0.25871	0	21.9302	0.070901	0.050678	0.06801	0.333333	0.674788	27.1841	2.56495		0	0	0	0	0	0	0.0792168		1	0		1	0	0	0
600540	2010	否	1	0.233979	0	21.654	0.016713	0.537424	-0.08303	0.333333	0.606587	53.3263	2.48491		1	0	0	0	0	0	0.0792168		1	0		1	0	0	0
600359	2010	否	1	0.265365	0	22.12	0.003877	-0.05254	0.0449762	0.428571	0.709624	51.5596	2.48491		1	0	0	0	0	0	0.0792168		1	0		0	0	0	0
998	2010	否	0	0.223692	0.693147	21.6161	0.055178	0.213934	0.0648661	0.333333	0.496591	32.2782	2.48491	0	5	0	0	0	0	0.693147	0.0594126		1	0		1	0.693147	0	0
300143	2010	否	0	0.32006	0	20.5623	0.049574	0.753467	0.0722584	0.428571	0.146035	56.6516	2.56495		0	0	0	0	0	0	0.0792168		1	1		0	0	1	0
600598	2010	否	1	0.287729	0	23.6083	0.019413	0.414866	-0.109382	0.363636	0.671928	71.2595	2.56495		0	0	0	0	0	0	0.0792168		1	0		1	0	1	0
600962	2010	否	1	0.283653	0	21.43	-0.026425	0.031354	-0.187235	0.363636	0.485404	49.6232	2.30259		1	0	0	0	0	0	0.0792168		1	1		1	0	1	0
2041	2010	否	0	0.25361	0	21.3924	0.196927	0.619367	0.208039	0.444444	0.333623	64.1706	2.3979		1	0	0	0	0	0	0.0792168		1	0		1	0	1	0
713	2010	否	1	0.213445	0.693147	21.3558	0.047794	0.43784	-0.0137996	0.333333	0.410019	39.2457	3.29584	0	0	0	0	0	0	0.693147	0.0594126		0	0		0	0	0	0
600371	2010	否	0	0.221876	0	20.4534	0.061479	-0.117411	0.020089	0.375	0.519036	62.0316	2.77259		0	0	0	0	0	0	0.0792168		0	0		0	0	0	0
600189	2010	否	1	0.295343	0	21.7069	0.019068	0.107411	-0.108052	0.363636	0.467561	49.178	2.56495		1	0	0	0	0	0	0.0792168		1	0		0	0	1	0
663	2010	否	1	0.254107	0	21.143	0.007524	-0.162796	-0.0167254	0.333333	0.718408	46.6766	2.83321		5	0	0	0	0	0	0.0792168		0	1		1	0	0	0
600265	2010	否	1	0.281087	0	20.3448	0.006628	0.251462	0.0443021	0.333333	0.581862	51.394	2.48491		0	0	0	0	0	0	0.0792168		1	0		1	0	0	0
592	2010	否	0	0.273132	0	21.3792	0.047165	0.545054	-0.049848	0.4	0.355135	56.9462	2.89037		5	0	0	0	0	0	0.0792168		0	1		0	0	1	0
2505	2010	否	0	0.152585	0	20.543	0.048494	0.345766	-0.187235	0.363636	0.053314	46.4808	2.63906		0	0	0	0	0	0	0.0792168		0	0		0	0	1	0
735	2010	否	0	0.309335	0	21.7919	0.010433	0.077793	0.0220065	0.428571	0.427349	16.7164	2.89037		1	0	0	0	0	0	0.0792168		0	0		1	0	0	0
2299	2010	否	0	0.300551	0	21.8878	0.086784	0.439477	0.0857982	0.333333	0.443218	65.4142	1.79176		1	0	0	0	0	0	0.0792168		1	1		0	0	1	0
2458	2010	否	0	0.30294	0	20.924	0.039035	0.255869	0.0925697	0.333333	0.275323	60.2363	2.63906		0	0	0	0	0	0	0.0792168		0	0		0	0	1	0
2477	2010	否	0	0.246493	0	21.313	0.068184	0.26222	0.0141444	0.363636	0.126673	53.2323	1.79176		0	0	0	0	0	0	0.0792168		1	0		1	0	1	0
2234	2010	否	0	0.272369	0	20.8259	0.044573	0.382222	0.104421	0.333333	0.428993	61.2465	2.63906		0	0	0	0	0	0	0.0792168		0	0		0	0	0	0
600975	2010	否	1	0.219341	0	20.3356	0.027599	0.526353	0.038135	0.333333	0.311137	39.3772	2.30259		7	0	0	0	0	0	0.0792168		1	0		0	0	0	0
2321	2010	否	1	0.284519	0	21.5474	0.024201	0.397835	0.0145232	0.333333	0.553815	61.2177	2.19722		3	0	0	0	0	0	0.0792168		1	0		1	0	0	0
600965	2010	否	0	0.270257	0	20.2736	-0.052373	-0.04072	0.0319018	0.333333	0.257784	35.4985	2.56495		0	0	0	0	0	0	0.0792168		1	0		1	0	0	0
300106	2010	否	1	0.276188	0	20.4171	0.046418	0.102543	-0.0300333	0.333333	0.277445	66.5804	2.07944		0	0	0	0	0	0	0.0792168		1	0		1	0	1	0
600097	2010	否	1	0.327352	0	20.9334	0.021984	-0.283653	0.0935732	0.333333	0.488155	58.2126	2.63906		0	0	0	0	0	0	0.0792168		0	1		0	0	1	0
600467	2010	否	0	0.338489	0.693147	21.4752	0.068133	0.465313	0.0506813	0.333333	0.323761	51.5807	2.89037	0	1	0	0	0	0	0.693147	0.0594126		0	0		1	0.693147	1	0.693147
2086	2010	否	0	0.345655	0	21.3576	0.039885	0.317575	0.0121288	0.333333	0.371113	31.0518	2.30259		0	0	0	0	0	0	0.0792168		1	0		1	0	0	0
798	2010	否	1	0.275734	0	20.4821	0.063573	0.139346	0.0848739	0.333333	0.12537	59.1773	2.56495		0	0	0	0	0	0	0.0792168		1	1		0	0	0	0
2447	2010	否	0	0.340507	0	20.5646	0.071884	0.276891	0.115213	0.4	0.164031	62.4328	1.79176		0	0	0	0	0	0	0.0792168		1	0		1	0	1	0
200992	2010	否	1	0.275758	0	20.1012	0.065562	0.809809	0.145781	0.333333	0.273567	47.9876	2.48491			0	0	0	0	0	0.0792168		1	0		0	0	1	0
2069	2010	否	0	0.228217	0	21.9185	0.127827	0.493542	0.012886	0.571429	0.488259	62.7167	2.30259		3	0	0	0	0	0	0.0792168		1	0		1	0	0	0
300094	2010	否	0	0.208767	0	21.4554	0.037882	0.111413	-0.0607836	0.333333	0.213047	67.0935	2.30259		2	0	0	0	0	0	0.0792168		1	1		0	0	1	0
300087	2010	否		0.147829	0	20.244	0.056271	0.101951	-0.0395729	0.444444	0.089363	21.125	2.19722		0	0	0	0	0	0	0.0792168		1	0		1	0	1	0
600257	2010	否	0	0.263688	0	20.907	0.061826	0.083211	0.0132009	0.4	0.489089	27.731	2.48491		0	0	0	0	0	0	0.0792168		1	0		1	0	0	0
780	2010	否	1	2.25727	0	22.3701	0.124801	0.200311	0.211503	0.428571	0.294376	62.5484	2.89037		8	0	0	0	0	0	0.0630134		0	0		0	0	0	0
600971	2010	否	1	2.07943	0	23.1924	0.081001	0.308501	0.110839	0.363636	0.532916	64.3516	2.3979		0	0	0	0	0	0	0.0630134		1	0		0	0	0	0
600395	2010	否	1	2.20314	0	22.8388	0.162196	0.203073	0.138462	0.333333	0.229902	77.2325	2.48491		2	0	0	0	0	0	0.0630134		1	0		0	0	1	0
601699	2010	否	1	2.25727	0.693147	24.103	0.113836	0.173406	0.206125	0.352941	0.565641	67.3382	2.30259	0	11	0	0	0	0	0.693147	0.04726		1	0		0	0	1	0.693147
983	2010	否	1	2.17508	0	24.0889	0.096489	0.373293	0.116157	0.363636	0.513272	56.076	2.48491		0	0	0	0	0	0	0.0630134		1	0		1	0	0	0
600546	2010	否	1	2.25727	0	23.7985	0.062295	0.839649	0.0517002	0.363636	0.781432	78.7586	2.3979		0	0	0	0	0	0	0.0630134		1	0		0	0	1	0
601001	2010	否	1	2.2252	0	23.5545	0.122906	0.10101	0.21172	0.357143	0.259549	62.9021	2.30259		7	0	0	0	0	0	0.0630134		1	0		0	0	0	0
600997	2010	否	1	2.18688	0	23.4992	0.054548	0.380565	0.0759763	0.333333	0.555667	58.983	2.30259		6	0	0	0	0	0	0.0630134		1	0		1	0	1	0
600348	2010	否	1	2.25727	0	23.826	0.112053	0.396695	0.192478	0.333333	0.549813	59.9267	2.48491		2	0	0	0	0	0	0.0630134		1	0		0	0	0	0
552	2010	否	1	2.25727	0	20.2519	0.090596	0.454032	0.251534	0.4	0.303679	50.2414	2.89037		0	0	0	0	0	0	0.0630134		0	0		1	0	0	0
600188	2010	否	1	2.1757	0	25.0114	0.123757	0.620643	0.0863341	0.363636	0.494599	87.2914	2.63906		1	0	0	0	0	0	0.0630134		0	0		1	0	1	0
968	2010	否	1	2.15646	0	22.6211	0.047409	0.084676	0.0151416	0.333333	0.439849	52.8762	2.56495		1	0	0	0	0	0	0.0630134		1	0		1	0	0	0
601898	2010	是	1	2.22918	0	25.5175	0.062664	0.32643	0.0888596	0.555556	0.292151	87.2914	1.79176			0	0	0	0	0	0.0630134		1	1		1	0	1	0
601101	2010	否	1	2.20652	0	22.9023	0.099042	0.306831	0.0947417	0.333333	0.252501	69.9402	2.19722		0	0	0	0	0	0	0.0630134		1	1		1	0	1	0
601918	2010	否	1	2.02732	0	23.6916	0.064214	0.415896	0.135909	0.333333	0.634267	78.2578	2.63906		0	0	0	0	0	0	0.0630134		0	0		1	0	1	0
600508	2010	是	1	2.19827	0	22.9191	0.150097	0.20851	0.127545	0.363636	0.298683	63.9619	2.48491		3	0	0	0	0	0	0.0630134		1	1		0	0	0	0
600397	2010	否	1	2.07805	0	21.5242	0.020006	0.353796	0.123627	0.333333	0.687486	53.9723	2.48491		0	0	0	0	0	0	0.0630134		1	0		1	0	0	0
937	2010	否	1	2.23749	0	23.9512	0.098584	0.496091	0.1384	0.333333	0.505701	67.2259	2.48491		0	0	0	0	0	0	0.0630134		1	0		0	0	1	0
601088	2010	是	1	2.19037	0	26.5501	0.125287	0.253487	0.175015	0.333333	0.328056	87.2914	1.94591		6	0	0	0	0	0	0.0630134		1	1		1	0	1	0
600121	2010	否	1	2.25727	0.693147	22.4726	0.022116	0.580686	0.0806869	0.5	0.679145	53.0458	2.70805	0	0	0	0	0	0	0.693147	0.04726		0	0		1	0.693147	0	0
600123	2010	否	1	2.0903	0	23.3305	0.091302	0.034893	0.0954736	0.333333	0.475171	51.4691	2.56495		0	0	0	0	0	0	0.0630134		1	0		1	0	0	0
2128	2010	否	1	2.12269	0	22.7333	0.200271	0.184342	0.251534	0.333333	0.475117	82.1896	2.30259		0	0	0	0	0	0	0.0630134		1	0		0	0	1	0
600652	2010	否	0	2.25727	0	22.0961	0.01733	0.023719	0.135575	0.333333	0.499028	16.7164	3.29584		0	0	0	0	0	0	0.0630134		0	1		0	0	0	0
601666	2010	否	1	2.25592	0	23.6367	0.099296	0.215071	0.0994713	0.333333	0.47257	63.1769	2.56495		1	0	0	0	0	0	0.0630134		1	0		0	0	1	0
600028	2010	是	1	2.19037	0	27.0802	0.077982	0.422385	0.173801	0.333333	0.540606	87.2914	2.3979		1	0	0	0	0	0	0.0630134		1	1		1	0	1	0
601857	2010	是	1	2.19037	0	27.0802	0.090967	0.437703	0.192467	0.357143	0.390171	87.2914	2.48491		0	0	0	0	0	0	0.0630134		1	1		1	0	1	0
601808	2010	是	1	1.92703	0	24.8758	0.064912	-0.015565	0.12352	0.428571	0.597601	87.2914	2.19722		0	0	0	0	0	0	0.0630134		1	1		0	0	0	0
655	2010	否	1	2.25727	0	21.615	0.200271	0.651074	0.129408	0.375	0.113821	60.347	3.09104		0	0	0	0	0	0	0.0630134		0	0		0	0	1	0
762	2010	否	1	2.01133	0	20.922	0.008275	0.600241	0.0393833	0.444444	0.313195	26.8886	2.83321		0	0	0	0	0	0	0.0630134		0	0		1	0	0	0
600547	2010	否	1	2.25727	0.693147	22.9832	0.13532	0.349083	0.205386	0.333333	0.521397	52.167	2.3979	0	3	0	0	0.693147	0	0	0.04726		1	0		0	0	1	0.693147
2340	2010	否	0	2.02935	0	21.3789	0.04448	0.550078	-0.173606	0.333333	0.452546	51.3644	1.79176		1	0	0	0	0	0	0.0630134		1	1		1	0	1	0
758	2010	否	1	2.25727	0	23.0037	0.032361	0.287321	0.00245257	0.333333	0.608447	42.6809	2.63906		0	0	0	0	0	0	0.0630134		0	1		1	0	0	0
600489	2010	否	1	2.25727	0	23.3261	0.119076	0.156866	0.144692	0.333333	0.563046	53.606	2.3979		2	0	0	0	0	0	0.0630134		1	1		0	0	1	0
600259	2010	否	1	2.25727	0	21.2784	0.031576	0.645953	0.0135788	0.363636	0.759406	60.6563	2.89037		0	0	0	0	0	0	0.0630134		0	0		1	0	0	0
600497	2010	否	1	2.17322	0	22.9424	0.050241	0.268826	0.0656166	0.333333	0.474328	53.7551	2.3979		0	0	0	0	0	0	0.0630134		1	0		1	0	1	0
2155	2010	否	1	2.25727	0	21.8672	0.060887	0.701415	0.174246	0.428571	0.348367	43.9645	2.3979		0	0	0	0	0	0	0.0630134		1	0		0	0	0	0
601168	2010	是	1	2.25727	0	23.8349	0.045218	0.096227	0.078886	0.454545	0.470938	33.7486	2.3979		0	0	0	0	0	0	0.0630134		1	0		0	0	0	0
600311	2010	否	0	2.01329	0	21.059	0.004174	0.919164	0.080297	0.363636	0.366352	18.6795	2.56495		0	0	0	0	0	0	0.0630134		1	0		1	0	0	0
601899	2010	是	1	2.25727	0	24.3714	0.149884	0.361892	0.154171	0.363636	0.322192	67.6048	2.3979		2	0	0	0	0	0	0.0630134		1	1		0	0	1	0
600139	2010	否	0	2.25727	0	20.2015	0.200271	0.354168	0.0433402	0.333333	0.201805	58.1831	3.13549		0	0	0	0	0	0	0.0630134		0	0		1	0	0	0
601958	2010	否	1	2.25727	0	23.3887	0.058382	0.539967	0.0616998	0.363636	0.054034	78.8093	1.79176		0	0	0	0	0	0	0.0630134		1	0		0	0	1	0
300084	2010	否	0	2.2365	0	20.28	0.026403	-0.1698	0.0054305	0.333333	0.053314	46.0118	2.3979		1	0	0	0	0	0	0.0630134		1	0		1	0	1	0
600583	2010	否	1	2.01817	0	23.6092	0.005167	-0.488724	0.0342287	0.428571	0.492864	57.9619	2.3979		3	0	0	0	0	0	0.0630134		1	1		0	0	0	0
2207	2010	否	0	2.12787	0.693147	20.3179	-0.002745	0.250847	0.0497796	0.333333	0.469552	16.7164	2.30259	0	6	0	0	0	0	0.693147	0.04726		1	0		0	0	0	0
2353	2010	否	0	2.25727	0	21.5972	0.118616	0.387227	-0.0186779	0.333333	0.061	58.6121	1.79176		0	0	0	0	0	0	0.0630134		1	0		1	0	1	0
702	2010	否	1	1.18619	1.79176	20.6525	0.011571	0.028207	0.0751585	0.428571	0.527542	26.4383	2.63906	1.60944	2	0	0	0	0	1.79176	0.298984		0	0		0	0	0	0
600543	2010	否	1	0.940342	0	20.8627	0.036652	0.11471	0.109218	0.333333	0.090729	27.8339	2.77259		0	0	0	0	0	0	0.300514		0	0		1	0	0	0
2053	2010	否	1	0.935822	0	21.5645	0.006104	0.084988	0.0715533	0.333333	0.549653	50.052	2.19722		0	0	0	0	0	0	0.300514		1	0		0	0	0	0
2157	2010	否	0	1.29724	0	21.7615	0.028322	0.665856	-0.0326256	0.4	0.568581	56.5422	2.70805		0	0	0	0	0	0	0.300514		0	0		0	0	1	0
2330	2010	否	0	1.1141	0	21.0884	0.034279	0.293019	-0.0219989	0.4	0.112865	74.9004	2.07944		1	0	0	0	0	0	0.300514		1	0		0	0	1	0
2124	2010	否	0	1.14616	0	20.6265	0.047248	0.141813	0.000425954	0.333333	0.500771	50.9601	2.30259		0	0	0	0	0	0	0.300514		1	1		0	0	0	0
600127	2010	否	1	1.04746	0	21.1155	0.004491	0.019948	0.139932	0.333333	0.611961	21.0502	2.56495		0	0	0	0	0	0	0.300514		1	0		1	0	0	0
600695	2010	否	0	1.59746	0	20.3119	0.023271	0.055112	-0.0693142	0.333333	0.652283	32.7867	2.89037		0	0	0	0	0	0	0.300514		0	1		1	0	0	0
600597	2010	是	1	1.1639	1.38629	22.5108	0.038111	0.205074	0.0894201	0.571429	0.550293	66.9537	2.70805	1.09861	0	0	0	0	0	1.38629	0.299331		0	1		0	0	1	1.38629
893	2010	否	0	1.28766	0	22.2174	0.042656	-0.14708	-0.0927228	0.333333	0.886596	64.0957	2.56495		2	0	0	0	0	0	0.300514		1	1		1	0	1	0
911	2010	否	1	0.984538	1.60944	22.1848	0.039765	0.097146	0.0360508	0.363636	0.627183	53.01	2.48491	1.38629	2	0	0	0	0	1.60944	0.29914		1	0		0	0	0	0
529	2010	否	1	1.30098	0	20.7162	0.060771	0.136762	0.05748	0.375	0.27863	53.5004	2.94444		3	0	0	0	0	0	0.300514		0	1		0	0	1	0
895	2010	否	0	1.36587	0	22.6267	0.200271	0.280724	0.218414	0.5	0.357754	53.8417	2.56495		0	0	0	0	0	0	0.300514		1	0		0	0	1	0
600438	2010	否	0	1.20717	0	22.0269	0.039003	-0.072903	0.055013	0.375	0.620602	59.5352	2.77259		0	0	0	0	0	0	0.300514		0	0		0	0	1	0
600737	2010	否	1	0.905646	0	22.7997	-0.007187	0.019829	-0.0734234	0.555556	0.661556	63.8053	2.89037		0	0	0	0	0	0	0.300514		0	0		1	0	1	0
2385	2010	否	0	1.31266	0	22.1207	0.07763	0.320223	0.0964115	0.333333	0.213339	54.2286	1.79176		2	0	0	0	0	0	0.300514		1	1		0	0	1	0
600537	2010	否	0	0.949943	0	20.6787	-0.037962	0.218145	0.0025472	0.333333	0.495315	34.2955	2.3979		0	0	0	0	0	0	0.300514		1	1		1	0	0	0
600095	2010	否	0	1.00416	0	20.9165	0.012008	0.3423	-0.109814	0.5	0.45117	23.9832	2.83321		0	0	0	0	0	0	0.300514		0	0		1	0	0	0
876	2010	否	0	1.51091	0	23	0.190067	2.49523	0.00125702	0.375	0.463665	51.4665	2.56495		5	0	0	0	0	0	0.300514		1	0		0	0	1	0
600298	2010	否	1	0.956483	0	21.7995	0.114445	0.245886	0.118906	0.545455	0.472574	56.3442	2.56495		0	0	0	0	0	0	0.300514		1	0		1	0	1	0
2143	2010	否	0	1.1684	0	21.1289	-0.021459	0.214496	-0.102138	0.333333	0.611231	63.793	2.07944		0	0	0	0	0	0	0.300514		1	0		1	0	1	0
600238	2010	否	1	1.28075	0	20.9844	0.150592	0.09474	0.0311911	0.454545	0.434667	28.7354	2.89037		0	0	0	0	0	0	0.300514		0	0		0	0	0	0
2515	2010	否	0	1.03473	0	20.5654	0.055102	0.101058	0.00505795	0.333333	0.078803	48.1088	2.83321		1	0	0	0	0	0	0.300514		0	1		1	0	1	0
972	2010	否	1	0.86222	0	22.4319	-0.063919	-0.08919	-0.0775789	0.333333	0.748775	22.4618	2.83321		0	0	0	0	0	0	0.300514		0	0		1	0	0	0
2220	2010	否	0	1.10661	0	21.0056	0.092259	0.362404	0.0499068	0.428571	0.478272	66.2536	2.63906		0	0	0	0	0	0	0.300514		0	0		1	0	0	0
2311	2010	否	0	1.35207	0	21.9141	0.067252	0.466103	-0.0279179	0.428571	0.307698	77.2295	1.79176		1	0	0	0	0	0	0.300514		1	1		0	0	1	0
600191	2010	否	1	0.798951	1.09861	21.6264	-0.029752	0.332004	-0.0134332	0.333333	0.240685	54.4223	2.56495	0.693147	0	0	0	0	0	1.09861	0.299576		1	0		1	1.09861	0	0
2100	2010	否	1	1.18091	0	21.3682	0.056468	0.141878	0.101183	0.363636	0.451026	54.1092	2.3979		3	0	0	0	0	0	0.300514		1	0		1	0	1	0
600251	2010	否	1	0.954831	0	21.5545	0.001492	0.538235	-0.059028	0.333333	0.630497	52.2855	2.48491		0	0	0	0	0	0	0.300514		1	0		1	0	0	0
600429	2010	否	1	1.11144	0	21.7403	0.014679	0.080972	-0.0677129	0.375	0.364563	70.0895	2.63906		0	0	0	0	0	0	0.300514		0	1		0	0	1	0
300149	2010	否	0	1.14416	0.693147	20.1913	0.057455	0.235073	0.0354307	0.5	0.053314	63.709	2.3979	0	0	0	0	0	0	0.693147	0.299923		1	1		1	0.693147	1	0.693147
2495	2010	否	0	1.2401	0	20.7787	0.054735	0.155096	0.0284313	0.333333	0.053314	42.5809	2.19722		0	0	0	0	0	0	0.300514		1	1		1	0	1	0
2329	2010	否	0	1.04665	0	20.6428	0.059469	0.34886	0.0293891	0.4	0.188445	72.6168	2.30259		0	0	0	0	0	0	0.300514		1	0		0	0	0	0
930	2010	否	1	0.961982	0	22.6581	0.039203	0.190816	0.0452551	0.333333	0.624186	25.6373	2.56495		3	0	0	0	0	0	0.300514		1	0		0	0	0	0
300146	2010	否	0	1.31673	0	21.285	0.052522	0.685811	0.0311387	0.4	0.07372	63.9882	1.79176		0	0	0	0	0	0	0.300514		1	1		1	0	1	0
2481	2010	否	1	1.14827	0	20.5783	0.062127	0.152413	-0.0586889	0.333333	0.133049	61.1667	2.94444		0	0	0	0	0	0	0.300514		0	0		1	0	1	0
300138	2010	否	0	1.1722	0	20.8621	0.059997	0.410698	-0.165813	0.333333	0.187923	22.164	2.3979		0	0	0	0	0	0	0.300514		1	0		1	0	1	0
2507	2010	否	1	1.03809	0	20.7108	0.056443	0.232945	0.115329	0.363636	0.151427	61.2258	3.13549		0	0	0	0	0	0	0.300514		0	0		1	0	1	0
2286	2010	否	0	0.980045	0	20.7553	0.041454	0.371557	0.0265825	0.428571	0.319067	48.4999	2.63906		0	0	0	0	0	0	0.300514		0	0		0	0	0	0
600186	2010	否	1	1.10639	0	21.9101	0.006768	0.088458	0.0202959	0.363636	0.598248	23.7569	2.56495		0	0	0	0	0	0	0.300514		1	0		0	0	0	0
600365	2010	否	0	0.84577	0	19.3756	-0.087995	0.203165	-0.0479615	0.428571	0.488199	16.7164	2.48491		0	0	0	0	0	0	0.300514		1	0		1	0	0	0
600887	2010	否	1	1.15778	0	23.4552	0.0518	0.2196	0.0959864	0.363636	0.706292	16.7164	2.89037		0	0	0	0	0	0	0.300514		0	0		0	0	1	0
600073	2010	否	1	1.11245	0.693147	21.4938	-0.004246	0.111338	-0.00125533	0.333333	0.60664	51.573	2.63906	0	0	0	0	0	0	0.693147	0.299923		0	1		0	0	0	0
796	2010	否	0	0.961276	0	20.5417	0.055769	0.434538	0.106884	0.428571	0.357571	21.1962	2.89037		1	0	0	0	0	0	0.300514		0	0		0	0	0	0
2216	2010	否	0	1.21607	0	21.3683	0.064497	0.331489	0.109552	0.375	0.46358	35.8717	2.30259		1	0	0	0	0	0	0.300514		1	0		1	0	1	0
600305	2010	否	1	0.982155	0	21.8266	0.011972	-0.021369	0.0507697	0.333333	0.847501	59.4577	2.89037			0	0	0	0	0	0.300514		0	1		1	0	0	0
600866	2010	否	1	1.05735	0	21.5593	0.122498	0.007926	0.0453491	0.333333	0.302562	23.957	2.94444		0	0	0	0	0	0	0.300514		0	1		0	0	0	0
858	2010	否	1	1.04394	0	24.0792	0.159104	0.396441	0.251534	0.5	0.359475	57.213	2.56495		0	0	0	0	0	0	0.300514		1	0		1	0	1	0
2304	2010	否	1	1.27934	0	23.1639	0.200233	0.903798	0.251534	0.333333	0.356522	56.05	2.19722		0	0	0	0	0	0	0.300514		1	1		0	0	1	0
929	2010	否	0	1.06199	0	21.056	0.094417	-0.094591	0.0631363	0.333333	0.331106	37.5685	2.89037		0	0	0	0	0	0	0.300514		0	0		1	0	0	0
600735	2010	否	0	1.42322	0.693147	20.4544	-0.041331	-0.344311	-0.0385345	0.333333	0.686313	48.1953	2.89037	0	0	0	0	0	0	0.693147	0.299923		0	0		0	0	0	0
600573	2010	否	1	0.969922	0	20.9622	0.04069	-0.17044	0.0995548	0.333333	0.108361	60.8046	2.63906		0	0	0	0	0	0	0.300514		0	1		0	0	0	0
568	2010	否	1	1.22633	0.693147	22.806	0.200271	0.228914	0.168357	0.454545	0.306981	53.6627	2.83321	0	0	0	0	0	0	0.693147	0.299923		0	0		1	0.693147	1	0.693147
729	2010	否	1	0.961533	0	23.4091	0.059183	0.08517	0.105529	0.357143	0.351839	60.079	2.63906		0	0	0	0	0	0	0.300514		0	1		0	0	1	0
600090	2010	否	0	1.03391	0.693147	20.7682	0.108384	0.004114	0.140959	0.333333	0.463177	32.0915	2.89037	0	1	0	0	0	0	0.693147	0.299923		0	0		0	0	0	0
596	2010	否	1	1.23006	0	21.3427	0.168875	0.400864	0.251534	0.375	0.435138	62.7702	2.70805		0	0	0	0	0	0	0.300514		0	0		1	0	1	0
600132	2010	否	0	0.969756	0	21.9911	0.100402	0.050839	0.0941444	0.363636	0.578823	49.7114	2.89037		0	0	0	0	0	0	0.300514		0	0		1	0	1	0
869	2010	是	1	1.15124	0	22.5123	0.200271	0.186584	0.215584	0.333333	0.332125	57.379	2.63906		1	0	0	0	0	0	0.300514		0	0		1	0	1	0
600300	2010	否	0	1.07682	0	22.3919	0.038472	0.677542	0.014653	0.363636	0.459092	57.2564	2.48491		0	0	0	0	0	0	0.300514		1	1		0	0	1	0
600197	2010	否	1	1.20012	0	21.3192	0.073404	0.246014	0.160343	0.428571	0.402084	54.9499	2.48491		2	0	0	0	0	0	0.300514		1	0		1	0	0	0
752	2010	否	0	1.00482	0	20.897	0.046703	0.142306	-0.00776878	0.333333	0.258496	44.112	2.63906		0	0	0	0	0	0	0.300514		0	0		0	0	0	0
799	2010	否	1	1.01668	0	20.9782	0.061047	0.53599	0.0778716	0.333333	0.414055	43.4239	2.63906		1	0	0	0	0	0	0.300514		0	0		1	0	0	0
19	2010	否	1	0.99485	1.09861	20.3054	0.013646	0.247935	0.00793206	0.333333	0.433623	50.5756	2.94444	0.693147	0	0	0	0	0	1.09861	0.299576		0	1		0	0	0	0
600559	2010	否	1	1.12706	0	20.978	0.032282	0.247155	0.106488	0.333333	0.667942	46.6855	2.48491		0	0	0	0	0	0	0.300514		1	0		1	0	1	0
600702	2010	否	1	0.96367	0	21.8832	0.02396	0.236618	0.0432575	0.333333	0.418715	38.31	2.89037		2	0	0	0	0	0	0.300514		0	0		1	0	0	0
2387	2010	否	0	1.13302	0	21.0285	0.059696	0.09098	0.0191376	0.333333	0.096447	56.9288	2.56495		0	0	0	0	0	0	0.300514		1	1		0	0	1	0
848	2010	否	0	1.34837	0	21.038	0.130552	0.3671	0.23104	0.333333	0.442136	47.7623	2.63906		0	0	0	0	0	0	0.300514		0	0		0	0	1	0
600199	2010	否	1	1.45364	0	21.3756	0.088027	0.319708	0.090372	0.333333	0.287195	35.088	2.56495		2	0	0	0	0	0	0.300514		1	0		0	0	0	0
600809	2010	否	1	1.26299	0	21.9633	0.174178	0.407368	0.235767	0.4	0.404014	72.8497	2.89037		0	0	0	0	0	0	0.300514		0	0		1	0	1	0
2461	2010	否	1	0.93641	0	22.4133	0.016866	0.079586	0.0453496	0.333333	0.411194	83.9768	2.19722		1	0	0	0	0	0	0.300514		1	1		0	0	1	0
600600	2010	是	1	1.10224	0	23.6012	0.089127	0.103834	0.184733	0.363636	0.453244	78.1044	2.89037		2	0	0	0	0	0	0.300514		0	0		0	0	1	0
600059	2010	否	1	0.991532	0	21.7633	0.044692	0.457299	0.0519002	0.363636	0.254465	44.4012	2.63906		2	0	0	0	0	0	0.300514		0	1		1	0	0	0
600616	2010	否	1	1.03248	0	21.0558	0.094218	0.035488	0.121234	0.333333	0.207337	35.721	2.94444		0	0	0	0	0	0	0.300514		0	1		1	0	0	0
600779	2010	否	0	1.39413	0	21.485	0.107995	0.086446	-0.0174432	0.375	0.317265	41.7256	2.89037		1	0	0	0	0	0	0.300514		0	0		1	0	0	0
600519	2010	否	1	1.06722	0.693147	23.9654	0.200271	0.203028	0.242363	0.363636	0.275063	65.9764	2.48491	0	0	0	0	0	0	0.693147	0.299923		1	0		1	0.693147	1	0.693147
600370	2010	否	0	1.03099	0	21.1685	0.043687	0.19478	0.124618	0.428571	0.146696	50.8744	2.83321		0	0	0	0	0	0	0.300514		0	1		0	0	0	0
2327	2010	否	0	1.25777	2.77259	21.0954	0.088063	0.347968	-0.0432758	0.571429	0.229004	66.4796	2.83321	2.70805	1	0	0	0	0	2.77259	0.298147		0	1		1	2.77259	1	2.77259
2486	2010	否	0	1.10017	0.693147	20.7885	0.058173	0.401297	0.0403845	0.363636	0.152074	50.1157	2.30259	0	3	0	0	0	0	0.693147	0.299923		1	1		0	0	1	0.693147
600677	2010	否	1	1.27795	0	22.0253	0.035234	0.425805	-0.0458567	0.4	0.717064	20.3442	3.04452		0	0	0	0	0	0	0.300514		0	1		0	0	0	0
600220	2010	否	0	0.876489	0	22.43	0.010966	0.199843	0.0773163	0.333333	0.390752	36.7266	2.48491		0	0	0	0	0	0	0.300514		1	1		0	0	0	0
600273	2010	否	0	1.09397	0	21.6077	0.053175	0.397994	0.0507636	0.333333	0.610588	55.7172	2.56495		0	0	0	0	0	0	0.300514		1	1		1	0	0	0
813	2010	否	1	1.0751	0	20.2759	0.008586	0.191879	-0.0630284	0.333333	0.33481	59.3549	2.77259		0	0	0	0	0	0	0.300514		0	0		1	0	1	0
809	2010	否	1	0.998782	0.693147	19.3104	0.008424	0.052772	0.0421664	0.333333	0.441664	44.7081	3.04452	0	0	0	0	0	0	0.693147	0.299923		0	0		1	0.693147	1	0.693147
2397	2010	否	0	1.0843	0.693147	21.0343	0.06741	0.355334	-0.0639548	0.363636	0.248703	54.0415	1.79176	0	2	0	0	0	0	0.693147	0.299923		1	0		1	0.693147	1	0.693147
2034	2010	否	0	1.10971	0.693147	20.9006	0.014129	0.283281	0.014833	0.333333	0.542443	47.5139	2.56495	0	2	0	0	0	0	0.693147	0.299923		1	1		0	0	0	0
2070	2010	否	0	0.995846	0	21.4303	0.041651	0.155205	0.00320523	0.428571	0.471406	40.4284	2.19722		0	0	0	0	0	0	0.300514		1	1		1	0	1	0
158	2010	否	1	1.06368	0	22.2798	0.011574	0.195387	0.00906601	0.333333	0.49943	49.8367	2.56495		0	0	0	0	0	0	0.300514		1	0		0	0	1	0
600070	2010	否	1	1.08302	0	21.1107	0.059028	0.296697	0.00262982	0.333333	0.558106	30.9775	2.83321		0	0	0	0	0	0	0.300514		0	1		0	0	0	0
600152	2010	否	0	1.19868	2.48491	22.0546	0.022328	0.750893	0.0562994	0.333333	0.708282	43.5989	2.89037	2.3979	1	0	0	0	0	2.48491	0.298392		0	1		1	2.48491	0	0
600493	2010	否	0	1.00749	0	21.0361	0.068439	0.343834	-0.104183	0.363636	0.537472	54.9271	2.99573		2	0	0	0	0	0	0.300514		0	1		1	0	0	0
2083	2010	否	0	0.960931	0.693147	22.6951	0.026028	0.316373	0.115312	0.363636	0.622121	35.6713	2.19722	0	2	0	0	0	0	0.693147	0.299923		1	0		1	0.693147	0	0
2293	2010	否	0	1.56742	2.70805	21.3524	0.129524	0.588059	0.0704602	0.333333	0.212972	71.2438	1.79176	2.63906	1	0	0	0	0	2.70805	0.298202		1	1		1	2.70805	1	2.70805
810	2010	否	1	1.0301	0	20.8676	0.082531	0.214109	0.0877469	0.333333	0.481451	69.7302	3.13549		0	0	0	0	0	0	0.300514		0	0		0	0	0	0
600448	2010	否	1	1.16514	0	20.9617	0.015922	0.437699	0.0439315	0.363636	0.667999	48.2437	2.48491		3	0	0	0	0	0	0.300514		1	0		0	0	1	0
45	2010	否	1	1.18091	0	21.2273	0.024591	0.306774	0.0343681	0.333333	0.186933	63.2903	2.83321		0	0	0	0	0	0	0.300514		0	1		0	0	1	0
2404	2010	否	0	1.21865	0	21.094	0.065611	0.1282	0.0413333	0.333333	0.172551	40.5146	2.48491		0	0	0	0	0	0	0.300514		1	1		0	0	1	0
2516	2010	否	0	1.05557	0	21.2403	0.0678	0.324397	0.0338075	0.333333	0.124766	63.6356	2.3979		3	0	0	0	0	0	0.300514		1	1		0	0	1	0
850	2010	否	1	0.92362	0.693147	22.6557	0.053093	0.237263	-0.0164722	0.444444	0.425013	52.1418	2.56495	0	0	0.693147	0	0	0	0	0.299923		1	0		1	0.693147	1	0.693147
726	2010	否	0	0.964238	0	22.6714	0.116173	0.245131	0.171902	0.357143	0.324162	28.3984	2.89037		0	0	0	0	0	0	0.300514		0	0		1	0	1	0
779	2010	否	1	1.06967	0	19.9971	0.012692	-0.04961	0.0496401	0.333333	0.352345	22.9376	2.77259		0	0	0	0	0	0	0.300514		0	0		1	0	0	0
2144	2010	否	0	0.985396	0	21.1235	0.026986	0.372313	0.111439	0.333333	0.23922	42.6445	2.63906		0	0	0	0	0	0	0.300514		0	1		0	0	1	0
2015	2010	否	0	1.1196	0	21.3157	0.015243	0.266702	0.123778	0.333333	0.690989	27.4318	2.94444		0	0	0	0	0	0	0.300514		0	1		1	0	0	0
600156	2010	否	1	1.23204	0	20.7078	0.003096	0.028173	-0.0439143	0.333333	0.347535	47.5971	2.56495		0	0	0	0	0	0	0.300514		1	0		1	0	1	0
600483	2010	否	1	1.11733	0	20.8788	0.024061	0.182433	0.11778	0.363636	0.356468	48.1078	2.83321		1	0	0	0	0	0	0.300514		0	1		0	0	0	0
2193	2010	否	1	0.898272	0	21.2861	0.025577	0.033451	-0.0317285	0.333333	0.61991	56.2383	2.89037		0	0	0	0	0	0	0.300514		0	0		1	0	0	0
600398	2010	否	1	1.02424	0	21.603	0.035092	0.127824	0.087019	0.4	0.176154	27.0766	2.63906		0	0	0	0	0	0	0.300514		0	1		0	0	0	0
600987	2010	否	0	1.0281	0	21.4836	0.127361	0.23527	0.172937	0.333333	0.240216	55.2486	2.56495		0	0	0	0	0	0	0.300514		1	1		0	0	1	0
982	2010	否	0	1.09911	0	21.5228	0.033511	0.538367	0.00693862	0.444444	0.808854	51.2637	2.56495		0	0	0	0	0	0	0.300514		1	0		1	0	0	0
2042	2010	否	0	1.11623	0	22.5105	0.062937	0.453971	0.0432426	0.333333	0.558787	56.5378	2.3979		0	0	0	0	0	0	0.300514		1	0		1	0	1	0
600232	2010	否	0	1.02318	0	21.4319	0.00375	0.266725	0.106417	0.333333	0.380756	47.6364	2.83321		0	0	0	0	0	0	0.300514		0	1		1	0	0	0
600630	2010	否	1	1.24929	0	21.6709	0.022336	0.188138	0.00962062	0.444444	0.445983	31.0504	2.94444		5	0	0	0	0	0	0.300514		0	1		0	0	0	0
2394	2010	否	0	1.07299	0	21.6507	0.088597	0.457878	0.0587938	0.333333	0.244541	74.9768	2.19722		0	0	0	0	0	0	0.300514		1	1		0	0	1	0
2036	2010	否	0	0.943766	0	20.319	0.024914	0.265031	-0.000418248	0.571429	0.223547	36.4641	2.56495		0	0	0	0	0	0	0.300514		1	1		1	0	0	0
2087	2010	否	1	1.00952	0	22.094	0.022885	0.334799	-0.0674615	0.333333	0.579734	41.617	2.83321		0	0	0	0	0	0	0.300514		0	0		0	0	1	0
600137	2010	否	0	1.14975	0	20.1822	0.07442	0.570898	-0.0942138	0.4	0.302866	48.0811	2.70805		0	0	0	0	0	0	0.300514		0	0		1	0	0	0
600107	2010	否	1	0.97224	0	21.4962	0.01389	0.069519	0.0589505	0.333333	0.722859	23.2238	2.89037		0	0	0	0	0	0	0.300514		0	0		1	0	0	0
600272	2010	否	1	1.16406	0.693147	20.81	0.025051	0.001428	0.0428929	0.333333	0.695665	28.9752	2.89037	0	2	0	0	0	0	0.693147	0.299923		0	1		0	0	0	0
681	2010	否	0	0.965961	0.693147	19.0964	0.005299	-0.545373	-0.187235	0.333333	0.053314	29.4596	2.89037	0	1	0	0	0	0	0.693147	0.299923		0	1		0	0	0	0
2029	2010	否	0	1.58588	1.38629	21.6136	0.118684	0.105946	0.106364	0.444444	0.3166	56.2264	2.30259	1.09861	3	0	0	0	0	1.38629	0.299331		1	1		0	0	1	1.38629
600233	2010	否	0	1.22074	0	20.8976	0.148312	0.245409	0.119583	0.333333	0.130859	41.8824	2.94444		1	0	0	0	0	0	0.300514		0	0		0	0	0	0
2425	2010	否	0	1.11889	0	20.6628	0.070635	0.186777	-0.0424639	0.333333	0.054875	74.0187	2.83321		4	0	0	0	0	0	0.300514		0	1		1	0	1	0
600295	2010	否	0	0.944831	0	23.9765	0.056477	0.445393	0.0807524	0.333333	0.667851	42.46	2.77259		0	0	0	0	0	0	0.300514		0	0		1	0	1	0
2044	2010	否	0	1.35963	0	19.8796	0.05667	0.087239	0.0171923	0.428571	0.191844	42.0593	2.99573		0	0	0	0	0	0	0.300514		0	1		0	0	0	0
600400	2010	否	0	1.15037	0	22.3764	0.014671	1.03203	-0.187235	0.333333	0.694897	48.546	2.77259		0	0	0	0	0	0	0.300514		0	1		1	0	1	0
2154	2010	否	0	1.11607	1.38629	21.6705	0.094089	0.151947	0.116462	0.333333	0.276953	51.4938	2.30259	1.09861	4	0	0	0	0	1.38629	0.299331		1	1		1	1.38629	1	1.38629
600177	2010	否	0	1.11427	0	24.5999	0.060799	0.182021	0.0716516	0.357143	0.684915	33.7123	2.89037		3	0	0	0	0	0	0.300514		0	1		1	0	1	0
2239	2010	否	0	1.34225	0	20.1717	0.018188	0.035312	0.10636	0.333333	0.07976	72.9118	2.19722		0	0	0	0	0	0	0.300514		1	1		0	0	1	0
600884	2010	否	0	1.06986	0	22.6486	0.017695	0.332372	0.0111892	0.333333	0.470483	35.5885	2.94444		0	0	0	0	0	0	0.300514		0	1		0	0	0	0
600689	2010	否	1	1.43865	0	20.929	0.012944	0.245616	-0.00719319	0.333333	0.661114	28.3384	2.89037		3	0	0	0	0	0	0.300514		0	1		0	0	0	0
2485	2010	否	0	1.09108	0	21.5652	0.061893	0.180067	0.0423843	0.444444	0.198968	71.1	2.07944		4	0	0	0	0	0	0.300514		1	0		1	0	1	0
2517	2010	否	0	1.29357	0	20.2652	0.059875	0.085436	0.014013	0.5	0.071807	75	2.3979		0	0	0	0	0	0	0.300514		1	1		0	0	1	0
2494	2010	否	0	1.34895	0	20.6136	0.05878	0.162962	-0.0666908	0.333333	0.053314	57.0573	1.79176		0	0	0	0	0	0	0.300514		1	0		1	0	1	0
600851	2010	否	0	1.05277	0	22.2643	0.003038	0.04064	0.0134117	0.333333	0.302042	17.2405	2.89037		0	0	0	0	0	0	0.300514		0	1		0	0	0	0
2291	2010	否	0	1.41447	1.60944	21.3107	0.055753	0.299129	-0.108677	0.428571	0.187338	71.0501	2.19722	1.38629	0	0	0	0	0	1.60944	0.29914		1	1		1	1.60944	1	1.60944
600439	2010	否	0	1.24299	0	21.9557	0.051854	0.24794	-0.00811101	0.333333	0.417219	34.0296	2.48491		1	0	0	0	0	0	0.300514		1	0		1	0	0	0
2043	2010	否	0	1.19106	0	20.5933	0.039838	0.221621	0.00311736	0.333333	0.477334	41.7939	2.30259		0	0	0	0	0	0	0.300514		1	1		0	0	0	0
600321	2010	否	0	0.838105	0	21.6785	0.015224	-0.14817	0.0564012	0.333333	0.510451	43.1308	2.89037		0	0	0	0	0	0	0.300514		0	0		0	0	0	0
2354	2010	否	0	1.10406	0	20.3785	0.019196	0.297127	-0.145595	0.428571	0.359908	69.5187	2.07944		2	0	0	0	0	0	0.300514		1	0		1	0	1	0
910	2010	否	0	1.04525	0	22.8754	0.037965	0.076832	0.0781407	0.333333	0.676589	54.7798	2.48491		0	0	0	0	0	0	0.300514		1	1		0	0	1	0
2259	2010	否	0	0.904363	2.30259	21.4122	0.018149	0.219812	0.0373847	0.333333	0.576424	57.1426	1.79176	2.19722	9	0	0	0	0	2.30259	0.298548		1	0		1	2.30259	0	0
2240	2010	否	0	0.863489	0	21.9305	0.005445	0.716845	-0.00102225	0.444444	0.495165	56.2025	2.30259		0	0	0	0	0	0	0.300514		1	1		1	0	1	0
600978	2010	否	0	0.971017	0	22.5213	0.040771	0.139404	0.0217365	0.333333	0.352197	28.2523	2.70805		12	0	0	0	0	0	0.300514		0	1		1	0	0	0
2489	2010	否	0	1.23512	0	22.1465	0.060177	0.39962	0.0093479	0.454545	0.262695	56.508	1.79176		0	0	0	0	0	0	0.300514		1	1		0	0	1	0
600337	2010	否	0	1.06731	1.09861	22.0337	0.032518	0.291905	0.0410701	0.333333	0.372423	49.2558	2.77259	0.693147	3	0	0	0	0	1.09861	0.299576		0	0		1	1.09861	1	1.09861
600069	2010	否	1	0.977712	0	22.4803	0.005022	0.406224	-0.0396704	0.4	0.646509	33.9183	2.63906		0	0	0	0	0	0	0.300514		0	0		0	0	0	0
833	2010	否	1	1.04494	1.60944	21.0517	0.065976	0.247277	0.13362	0.4	0.405331	26.6186	2.89037	1.38629	0	0	0	0	0	1.60944	0.29914		0	0		1	1.60944	0	0
2521	2010	否	0	1.14153	0	21.6632	0.057417	0.370104	0.0794589	0.333333	0.230479	49.6226	2.30259		0	0	0	0	0	0	0.300514		1	0		1	0	1	0
300057	2010	否	0	1.2395	0	21.1438	0.0537	-0.114045	0.0842938	0.333333	0.145373	61.4218	2.56495		1	0	0	0	0	0	0.300514		1	1		0	0	1	0
2012	2010	否	0	1.02817	0	20.8987	0.09583	0.440703	0.107348	0.333333	0.54447	22.4862	2.56495		0	0	0	0	0	0	0.300514		1	1		1	0	0	0
2511	2010	否	0	1.07506	0	21.899	0.036951	0.098952	0.0268792	0.363636	0.383824	59.0343	2.48491		0	0	0	0	0	0	0.300514		1	1		1	0	1	0
600963	2010	否	1	0.884302	0.693147	23.2169	0.012992	0.569251	0.0183308	0.4	0.620977	29.7748	2.3979	0	2	0	0	0	0	0.693147	0.299923		1	0		1	0.693147	0	0
2303	2010	否	0	1.35225	2.56495	21.4135	0.071453	0.038535	0.0660608	0.571429	0.172521	67.7456	1.79176	2.48491	7	0	0	2.56495	0	0	0.298324		1	1		0	0	1	2.56495
600433	2010	否	1	1.01874	0	21	0.029019	0.484316	-0.0254693	0.363636	0.49287	49.1265	2.89037			0	0	0	0	0	0.300514		0	1		1	0	0	0
600567	2010	否	1	0.956002	0	22.4095	0.034424	0.390626	0.0597487	0.363636	0.640232	16.7164	2.48491		0	0	0	0	0	0	0.300514		1	0		0	0	0	0
488	2010	否	1	0.95554	2.19722	24.2808	0.037108	0.155764	0.0242417	0.333333	0.564953	35.2693	2.89037	2.07944	1	0	0	0	0	2.19722	0.298638		0	0		1	2.19722	1	2.19722
815	2010	否	1	0.885198	0	22.0751	-0.029956	0.16391	0.0677806	0.333333	0.779438	28.0835	2.56495		0	0	0	0	0	0	0.300514		1	0		1	0	0	0
600235	2010	否	1	0.943341	0	21.3867	0.036388	0.140077	0.101072	0.333333	0.46501	54.8996	2.56495		0	0	0	0	0	0	0.300514		1	1		0	0	0	0
2067	2010	否	0	0.930592	0	22.2043	0.031007	0.357705	0.0102827	0.384615	0.562926	25.2487	2.30259		0	0	0	0	0	0	0.300514		1	1		0	0	0	0
200986	2010	否	1	0.948051	0	22.5414	0.035814	0.643122	0.0316882	0.333333	0.520826	66.0012	2.48491			0	0	0	0	0	0.300514		1	1		1	0	1	0
600966	2010	否	0	0.93665	0	22.6175	0.028736	0.475072	-0.0414744	0.333333	0.515308	36.2378	2.83321		0	0	0	0	0	0	0.300514		0	0		0	0	1	0
2235	2010	否	0	1.13457	0	20.5834	0.007773	0.189971	0.0472344	0.428571	0.417762	67.2352	1.79176			0	0	0	0	0	0.300514		1	1		1	0	1	0
600163	2010	否	1	0.925772	0	22.2675	0.001968	0.831137	0.0106278	0.333333	0.610132	41.7617	2.56495		0	0	0	0	0	0	0.300514		1	1		0	0	0	0
600356	2010	否	1	1.01035	0	21.3632	0.04311	0.049706	0.0904123	0.4	0.382911	54.3834	2.83321		0	0	0	0	0	0	0.300514		0	0		1	0	1	0
600103	2010	否	1	1.00459	0	21.903	0.021616	0.543169	0.0695629	0.363636	0.43116	16.7164	2.89037		2	0	0	0	0	0	0.300514		0	1		1	0	1	0
2228	2010	否	0	1.15721	0	21.2093	0.044678	0.716823	-0.00466961	0.428571	0.489272	65.6108	1.79176		2	0	0	0	0	0	0.300514		1	1		0	0	1	0
600308	2010	否	0	0.910152	0	23.4535	0.005906	0.221416	0.0205742	0.333333	0.582863	35.6976	2.89037		10	0	0	0	0	0	0.300514		0	0		0	0	0	0
2078	2010	否	0	0.962915	0	23.1739	0.064896	0.348332	0.108536	0.428571	0.635957	71.1321	2.3979		8	0	0	0	0	0	0.300514		1	0		0	0	1	0
2117	2010	否	0	0.950271	0	21.0139	0.065108	0.292914	0.134249	0.375	0.244295	54.2742	2.19722		5	0	0	0	0	0	0.300514		1	0		0	0	1	0
600836	2010	否	0	1.08335	0	21.6781	0.008224	0.013235	-0.0322671	0.333333	0.796147	26.6361	2.83321		1	0	0	0	0	0	0.300514		0	1		1	0	0	0
812	2010	否	0	0.894892	0	20.8689	0.054591	-0.093574	0.105393	0.333333	0.322397	22.9878	2.56495		0	0	0	0	0	0	0.300514		1	0		1	0	0	0
2229	2010	否	0	1.053	2.63906	20.3672	0.075386	0.561387	0.0862075	0.363636	0.221687	58.875	2.48491	2.56495	6	0	0	2.30259	1.09861	1.09861	0.298261		1	1		0	0	1	2.63906
2191	2010	否	0	1.00557	0	22.0406	0.100907	-0.060666	0.0999676	0.363636	0.300484	71.5157	2.70805		0	0	0	0	0	0	0.300514		0	1		1	0	1	0
300043	2010	否	0	1.12487	0	20.4336	0.074608	0.390987	0.0703911	0.428571	0.069243	68.055	2.3979		0	0	0	0	0	0	0.300514		1	1		1	0	1	0
2301	2010	否	0	1.31325	0	20.9587	0.040134	0.267721	0.0655333	0.333333	0.229955	61.7966	2.3979		0	0	0	0	0	0	0.300514		1	1		0	0	1	0
2103	2010	否	0	1.09537	0	20.9627	0.048664	0.286533	0.0496267	0.333333	0.430275	44.9186	2.30259		1	0	0	0	0	0	0.300514		1	1		0	0	1	0
2348	2010	否	0	1.24109	0	20.8609	0.059083	0.085837	-0.0115817	0.363636	0.055345	72.8986	3.09104		0	0	0	0	0	0	0.300514		0	1		1	0	0	0
2502	2010	否	0	1.29076	0.693147	20.5345	0.056708	0.092384	0.0612804	0.333333	0.053314	63.435	2.63906	0	0	0.693147	0	0	0	0	0.299923		0	1		0	0	1	0.693147
300005	2010	否	0	1.20071	2.70805	20.2551	0.086073	0.478628	0.134271	0.333333	0.203514	50.8997	2.48491	2.63906	28	1.60944	0	0	0	2.3979	0.298202		1	1		1	2.70805	0	0
2292	2010	否	0	1.50549	0	21.1986	0.0772	0.528463	0.153387	0.428571	0.140105	75	1.79176		3	0	0	0	0	0	0.300514		1	1		1	0	0	0
2105	2010	否	0	1.18296	0	20.8994	0.034341	0.259261	0.0612593	0.363636	0.520247	57.3588	2.07944		0	0	0	0	0	0	0.300514		1	1		0	0	0	0
819	2010	否	1	1.37489	0	20.1838	0.058482	0.416141	0.112709	0.333333	0.137201	45.9229	3.04452		0	0	0	0	0	0	0.300514		0	0		0	0	0	0
59	2010	否	1	0.962547	0	24.0018	0.015551	2.49523	0.0558229	0.333333	0.750634	54.2792	2.63906		2	0	0	0	0	0	0.300514		0	0		1	0	1	0
2377	2010	否	0	1.41068	0	20.972	0.030121	0.278737	-0.0790758	0.375	0.472035	74.0187	2.19722		0	0	0	0	0	0	0.300514		1	0		1	0	1	0
159	2010	否	0	1.09738	0	21.9003	0.200271	0.443323	0.0111135	0.333333	0.467699	34.2649	2.48491		2	0	0	0	0	0	0.300514		1	0		1	0	0	0
600688	2010	是	1	1.15016	0.693147	24.096	0.093596	0.500137	0.145546	0.333333	0.376746	87.2914	2.89037	0	8	0	0	0	0	0.693147	0.299923		0	1		0	0	1	0.693147
723	2010	否	0	1.19616	0	20.6441	0.010216	0.574238	0.0508557	0.428571	0.457779	43.827	2.94444		1	0	0	0	0	0	0.300514		0	0		0	0	0	0
835	2010	否	0	1.31539	0	20.3467	0.027507	0.228967	-0.0282375	0.333333	0.35992	16.7164	2.83321		0	0	0	0	0	0	0.300514		0	0		1	0	0	0
600408	2010	否	0	0.990687	0	22.6417	0.003429	0.32158	-0.0438019	0.444444	0.56891	32.4531	2.89037		0	0	0	0	0	0	0.300514		0	0		1	0	1	0
600339	2010	否	1	0.870909	0	22.0014	0.067249	1.3881	0.145432	0.363636	0.598491	40.8257	2.48491		0	0	0	0	0	0	0.300514		1	0		0	0	0	0
2192	2010	否	0	1.2251	0	20.7511	0.022632	0.94803	-0.169335	0.375	0.672686	42.2034	2.56495		1	0	0	0	0	0	0.300514		1	1		0	0	0	0
637	2010	否	0	1.52294	0	20.5412	0.107014	0.323185	0.138366	0.375	0.053314	50.7597	3.13549		0	0	0	0	0	0	0.300514		0	1		0	0	1	0
600146	2010	否	0	0.961731	0	19.897	0.009154	-0.16358	0.0166664	0.333333	0.359279	29.0499	2.48491		0	0	0	0	0	0	0.300514		1	0		1	0	1	0
525	2010	否	1	1.16836	0.693147	22.0302	-0.002586	0.073306	-0.0212265	0.555556	0.802555	35.6535	2.99573	0	0	0	0	0	0	0.693147	0.299923		0	1		1	0.693147	1	0.693147
300107	2010	否	0	1.16382	0	20.5153	0.064366	0.301427	0.0262514	0.333333	0.053314	53.8117	2.07944		0	0	0	0	0	0	0.300514		1	0		0	0	1	0
2455	2010	否	0	1.36659	0	20.8677	0.053707	0.485913	0.00604148	0.428571	0.386044	54.2141	2.19722		0	0	0	0	0	0	0.300514		1	1		0	0	1	0
2442	2010	否	0	1.0776	0	21.2685	0.042034	0.37769	-0.0115617	0.375	0.386002	68.059	1.79176		0	0	0	0	0	0	0.300514		1	0		0	0	1	0
2226	2010	否	0	1.18097	0	20.0138	0.155757	0.246312	0.183373	0.5	0.092504	67.4307	1.79176		5	0	0	0	0	0	0.300514		1	0		0	0	0	0
600389	2010	否	1	0.917261	0	21.8737	0.011507	-0.148344	0.0838387	0.333333	0.706557	59.5893	3.04452		0	0	0	0	0	0	0.300514		0	1		0	0	0	0
300054	2010	否	0	1.33034	0	20.3196	0.064548	0.084289	0.0511192	0.333333	0.114216	52.5	1.79176		10	0	0	0	0	0	0.300514		1	0		0	0	1	0
300067	2010	否	0	1.03019	0	20.4301	0.037019	-0.042571	-0.00895231	0.333333	0.053314	66.5936	1.79176		0	0	0	0	0	0	0.300514		1	1		1	0	1	0
2466	2010	否	0	1.20588	0	20.7717	0.037046	-0.035618	-0.025042	0.428571	0.091271	75	1.79176		1	0	0	0	0	0	0.300514		1	0		1	0	1	0
2409	2010	否	0	1.21975	0	20.9228	0.054802	0.564262	-0.0285054	0.428571	0.112675	68.0375	2.63906		4	0	0	0	0	0	0.300514		0	1		0	0	1	0
950	2010	否	1	1.12886	0	22.1359	0.031808	-0.002587	0.00267318	0.461538	0.419287	68.4579	2.48491		0	0	0	0	0	0	0.300514		1	0		0	0	1	0
2109	2010	否	1	0.931083	0	21.1858	0.060273	0.20417	0.0649296	0.4	0.317519	47.8067	2.63906		0	0	0	0	0	0	0.300514		0	0		0	0	0	0
2470	2010	否	0	1.27255	0	22.1952	0.071982	0.317398	-0.0868201	0.444444	0.37596	75	2.56495		0	0	0	0	0	0	0.300514		1	0		1	0	1	0
792	2010	否	1	1.02397	0	23.0897	0.174684	0.085856	0.198087	0.363636	0.444052	53.3577	2.63906		0	0	0	0	0	0	0.300514		0	0		1	0	1	0
578	2010	否	1	1.01297	0	23.9491	0.094093	0.064056	0.118596	0.5	0.510037	80.6261	2.77259		1	0	0	0	0	0	0.300514		0	0		1	0	1	0
2018	2010	否	0	1.00275	0.693147	21.1074	-0.087786	-0.012019	-0.0292224	0.333333	0.569115	19.5125	2.56495	0	1	0	0	0	0	0.693147	0.299923		1	0		1	0.693147	0	0
2125	2010	否	1	1.02619	0	20.4578	0.060164	0.240784	0.0663701	0.333333	0.580354	61.841	2.3979		0	0	0	0	0	0	0.300514		1	0		1	0	0	0
600075	2010	否	1	0.985892	0	22.2469	0.026414	0.060331	0.0714947	0.333333	0.523038	46.478	2.63906		1	0	0	0	0	0	0.300514		0	0		1	0	0	0
422	2010	否	1	0.950702	0	23.6542	0.054803	0.317824	0.0244131	0.363636	0.724969	19.9144	2.94444		0	0	0	0	0	0	0.300514		0	0		1	0	0	0
2256	2010	否	0	1.10678	0	20.2907	0.033495	0.227788	0.0438486	0.333333	0.173054	50.5057	2.77259		7	0	0	0	0	0	0.300514		0	1		0	0	0	0
2360	2010	否	0	1.11221	0	20.2576	0.083884	0.341248	0.0692725	0.363636	0.073418	36.38	1.79176		5	0	0	0	0	0	0.300514		1	0		1	0	1	0
300082	2010	否	0	1.36051	0	21.825	0.057148	1.07075	-0.0141505	0.333333	0.095582	65.0463	2.3979		0	0	0	0	0	0	0.300514		1	0		0	0	1	0
2386	2010	否	1	0.919729	0	23.0442	0.012693	0.343214	0.0214109	0.363636	0.566524	45.7592	2.83321		4	0	0	0	0	0	0.300514		0	0		0	0	1	0
523	2010	否	1	1.3539	0	20.6529	0.015399	0.331772	0.0606696	0.428571	0.489093	47.8916	3.49651		1	0	0	0	0	0	0.300514		0	1		0	0	0	0
985	2010	否	1	1.14896	0	20.0698	0.050629	0.189122	0.140092	0.333333	0.08654	63.4996	2.56495		0	0	0	0	0	0	0.300514		1	0		0	0	1	0
822	2010	否	1	0.972133	0	22.685	0.008432	0.268307	0.100556	0.375	0.496765	43.4028	2.56495		0	0	0	0	0	0	0.300514		1	0		0	0	1	0
830	2010	否	1	0.942958	0.693147	23.1465	0.018776	0.188033	0.0488743	0.333333	0.770432	44.2448	2.56495	0	6	0	0	0	0	0.693147	0.299923		1	0		1	0.693147	1	0.693147
600309	2010	是	1	0.960022	0	23.2838	0.132949	0.452317	0.031937	0.363636	0.447171	53.3033	2.56495		11	0	0	0	0	0	0.300514		1	0		0	0	1	0
2341	2010	否	0	1.27208	0	20.6911	0.047632	0.552288	0.0167154	0.444444	0.367654	54.6448	2.19722		0	0	0	0	0	0	0.300514		1	1		1	0	0	0
300109	2010	否	0	1.23823	0	19.6955	0.064354	0.255418	0.0280947	0.428571	0.068748	39.3333	2.07944		0	0	0	0	0	0	0.300514		1	0		1	0	1	0
2061	2010	否	1	0.961295	0	21.2905	0.021906	0.150636	-0.0150168	0.363636	0.64275	40.5215	2.56495		1	0	0	0	0	0	0.300514		1	1		0	0	0	0
2440	2010	否	0	1.17972	0	22.1107	0.101789	0.072435	-0.0250663	0.333333	0.076196	48.2027	1.94591		1	0	0	0	0	0	0.300514		1	1		1	0	1	0
600596	2010	否	0	1.03107	0	22.5408	0.027304	0.128953	0.0128991	0.333333	0.312377	25.0494	2.89037		0	0	0	0	0	0	0.300514		0	1		1	0	0	0
2068	2010	否	1	1.07432	0	21.816	0.017932	0.622865	0.0716639	0.333333	0.767178	60.5988	2.30259		0	0	0	0	0	0	0.300514		1	0		0	0	0	0
155	2010	否	1	0.934982	0	21.9405	-0.064762	-0.10907	-0.00413127	0.4	0.495575	64.4244	2.63906		0	0	0	0	0	0	0.300514		0	0		1	0	1	0
635	2010	否	1	0.884762	0	22.0258	0.035551	0.317215	0.0566764	0.333333	0.745928	27.9719	2.70805		1	0	0	0	0	0	0.300514		0	0		0	0	0	0
662	2010	否	0	0.981053	0	20.9681	-0.070061	0.075699	0.0463718	0.333333	0.329985	25.8551	2.89037		1	0	0	0	0	0	0.300514		0	0		1	0	0	0
2001	2010	否	0	1.03175	0	22.5402	0.188229	0.188749	0.212045	0.363636	0.212707	59.2839	2.48491		0	0	0	0	0	0	0.300514		1	1		1	0	1	0
2246	2010	否	1	1.23104	0	20.4552	0.028649	1.36017	0.0938927	0.333333	0.205138	73.5901	2.19722		0	0	0	0	0	0	0.300514		1	0		0	0	1	0
300063	2010	否	0	1.31402	0	20.3561	0.037065	0.147283	-0.0152029	0.333333	0.078953	70.0894	2.30259		2	0	0	0	0	0	0.300514		1	1		1	0	1	0
600409	2010	否	1	0.95282	0	22.6652	0.042256	0.478692	0.0101465	0.333333	0.566549	53.2781	2.48491		0	0	0	0	0	0	0.300514		1	0		0	0	0	0
2450	2010	否	0	1.05522	0	20.8588	0.061209	0.438535	0.0952688	0.333333	0.222815	53.2038	2.30259		3	0	0	0	0	0	0.300514		1	1		0	0	1	0
900951	2010	否	1	0.697839	0	20.7964	-0.108196	2.49523	-0.0525995	0.333333	0.815121	64.4709	2.63906			0	0	0	0	0	0.300514		0	0		1	0	1	0
600367	2010	否	1	1.13649	0	21.1277	0.023349	0.388536	0.0293226	0.333333	0.171145	49.1258	2.48491		1	0	0	0	0	0	0.300514		1	0		1	0	0	0
300132	2010	否	0	1.22079	0	20.4212	0.057351	0.652023	-0.0441735	0.4	0.2833	62.4013	2.30259		0	0	0	0	0	0	0.300514		1	1		1	0	1	0
600731	2010	否	1	1.01569	0	20.9724	0.006089	0.226723	0.0816865	0.333333	0.678975	22.2487	2.83321		2	0	0	0	0	0	0.300514		0	0		1	0	0	0
707	2010	否	1	0.900422	0	22.6715	0.00792	0.270088	0.0109154	0.333333	0.673384	27.8271	2.89037		0	0	0	0	0	0	0.300514		0	0		1	0	0	0
600230	2010	否	1	0.94622	0	22.1363	0.018308	0.469251	0.0481459	0.333333	0.632947	58.4706	2.56495		0	0	0	0	0	0	0.300514		1	0		0	0	1	0
300019	2010	否	0	1.13103	0	19.966	0.091298	0.19461	0.0688927	0.428571	0.105302	53.6471	2.56495		0	0	0	0	0	0	0.300514		1	0		1	0	0	0
600882	2010	否	1	0.939546	0	21.1916	-0.044717	0.046297	-0.0619485	0.333333	0.779167	32.3607	3.13549		0	0	0	0	0	0	0.300514		0	0		1	0	0	0
553	2010	否	1	1.05305	0	21.4238	0.011698	-0.048672	0.0348522	0.4	0.445368	21.2421	2.89037		0	0	0	0	0	0	0.300514		0	0		1	0	0	0
600277	2010	否	0	1.0031	0	23.2874	0.030282	0.411386	0.0116013	0.4	0.514609	85.4681	2.48491		7	0	0	0	0	0	0.300514		1	0		0	0	1	0
600328	2010	否	1	0.962473	0	22.2758	0.012843	0.304962	0.00665539	0.333333	0.694013	46.7102	2.56495		0	0	0	0	0	0	0.300514		1	0		1	0	0	0
600352	2010	否	0	1.05378	0	23.3177	0.063555	0.445456	-0.0653544	0.333333	0.514447	27.8409	2.56495		1	0	0	0	0	0	0.300514		1	1		1	0	0	0
600725	2010	否	1	0.93472	0	23.2585	0.019243	0.509045	0.0182459	0.333333	0.746374	58.6777	2.70805		0	0	0	0	0	0	0.300514		0	0		0	0	0	0
2274	2010	否	0	1.01041	0	21.9342	0.00313	0.393848	0.0771513	0.333333	0.608785	62.0633	1.94591		0	0	0	0	0	0	0.300514		1	1		0	0	0	0
2407	2010	否	0	1.11954	0	21.2356	0.02897	0.059591	-0.0588031	0.333333	0.146162	30.5279	1.94591		0	0	0	0	0	0	0.300514		1	0		0	0	1	0
600227	2010	否	1	1.02367	0	22.9819	0.013886	0.195251	0.00997889	0.333333	0.59131	29.0563	2.56495		0	0	0	0	0	0	0.300514		1	0		1	0	0	0
2010	2010	否	0	1.36136	0	21.3836	0.090881	0.228305	-0.0551552	0.333333	0.225052	42.3903	2.30259		1	0	0	0	0	0	0.300514		1	1		1	0	1	0
912	2010	否	1	0.983671	0	22.7082	-0.032945	-0.261539	-0.0550573	0.4	0.559836	61.2902	2.48491		0	0	0	0	0	0	0.300514		1	0		1	0	1	0
600426	2010	否	1	0.923034	0	22.9244	0.028128	0.185061	0.0284826	0.375	0.47101	39.7201	2.3979		0	0	0	0	0	0	0.300514		1	0		0	0	0	0
737	2010	否	1	1.00437	0	21.9669	-0.14215	0.158895	0.0312862	0.333333	0.855106	31.3732	2.70805		0	0	0	0	0	0	0.300514		0	0		1	0	0	0
600228	2010	否	1	1.05192	0	20.6645	-0.145818	0.344279	0.228804	0.363636	0.7912	44.4762	2.48491		0	0	0	0	0	0	0.300514		1	0		0	0	0	0
2170	2010	否	0	1.30767	0	20.4995	0.133954	0.088779	0.0885269	0.333333	0.15719	61.581	2.30259		2	0	0	0	0	0	0.300514		1	1		0	0	0	0
600281	2010	否	1	1.06669	0	22.0951	-0.066008	0.117243	0.0347117	0.333333	0.769624	52.1486	2.48491		1	0	0	0	0	0	0.300514		1	0		0	0	0	0
600636	2010	否	1	1.08721	0	21.8365	0.041963	0.472539	0.128246	0.333333	0.651863	33.8697	2.94444		0	0	0	0	0	0	0.300514		0	1		0	0	0	0
600229	2010	否	1	1.02524	0	21.8153	0.010184	0.306808	-0.0344407	0.363636	0.513939	41.1554	2.83321		0	0	0	0	0	0	0.300514		0	0		0	0	0	0
2136	2010	否	1	1.04399	0	19.8377	0.064902	0.657885	0.104212	0.333333	0.463518	48.7091	1.79176		0	0	0	0	0	0	0.300514		1	0		0	0	0	0
2319	2010	否	0	1.34761	0	20.3622	0.045473	0.418983	-0.0777433	0.428571	0.226441	54.5	2.70805		0	0	0	0	0	0	0.300514		0	1		1	0	1	0
2019	2010	否	0	0.926314	0	20.9068	-0.167725	-0.064294	-0.0281539	0.333333	0.41433	39.201	2.3979		0	0	0	0	0	0	0.300514		1	1		1	0	0	0
2054	2010	否	0	1.18157	0	21.3374	0.200271	0.151902	0.0418707	0.333333	0.282879	48.1199	2.19722		0	0	0	0	0	0	0.300514		1	1		0	0	1	0
300135	2010	否	0	1.45493	0	20.897	0.064548	0.485875	0.0679673	0.333333	0.168314	62.325	2.19722		1	0	0	0	0	0	0.300514		1	1		0	0	1	0
300108	2010	否	0	1.01314	0	19.6569	0.070828	0.433783	0.0420031	0.428571	0.053314	47.2104	2.3979		0	0	0	0	0	0	0.300514		1	0		1	0	1	0
2165	2010	否	0	1.19288	0	20.859	0.085771	0.501904	-0.0825124	0.333333	0.465103	38.5298	2.83321		0	0	0	0	0	0	0.300514		0	1		1	0	0	0
2092	2010	否	1	0.846254	0	22.9921	0.030046	0.226852	0.0656327	0.384615	0.314845	25.8719	2.30259		5	0	0	0	0	0	0.300514		1	0		0	0	1	0
2250	2010	否	0	1.11247	0	21.257	0.119026	0.472072	0.109182	0.428571	0.482223	54.7887	2.30259		2	0	0	0	0	0	0.300514		1	1		1	0	1	0
2217	2010	否	0	0.975286	0	20.9909	0.06612	0.505174	0.160324	0.333333	0.352769	26.9135	2.07944		0	0	0	0	0	0	0.300514		1	0		0	0	0	0
600135	2010	否	1	1.06211	0	20.7732	0.005385	0.086257	0.0452763	0.333333	0.055685	43.6233	2.56495		0	0	0	0	0	0	0.300514		1	0		1	0	0	0
2476	2010	否	0	1.12818	0	20.6425	0.061592	0.228756	-0.0563254	0.333333	0.064665	65	2.70805		0	0	0	0	0	0	0.300514		0	0		0	0	1	0
2408	2010	否	0	1.21417	0	21.7255	0.154156	0.818591	0.124844	0.333333	0.053314	70.0262	1.79176		0	0	0	0	0	0	0.300514		1	0		0	0	1	0
600844	2010	否	1	0.860786	0	22.1074	0.000711	0.174725	0.0462458	0.333333	0.433555	32.7258	2.89037		0	0	0	0	0	0	0.300514		0	1		0	0	1	0
600486	2010	否	1	1.00915	0	21.6642	0.053684	0.014815	0.147097	0.333333	0.32913	45.2559	2.48491		0	0	0	0	0	0	0.300514		1	1		0	0	0	0
2361	2010	否	0	1.43893	0	20.3557	0.047049	0.328023	-0.0228382	0.5	0.286849	44.25	2.19722		0	0	0	0	0	0	0.300514		1	0		0	0	0	0
600423	2010	否	1	0.884815	0	22.207	0.012765	0.355912	-0.0047471	0.333333	0.665967	42.3662	2.30259		0	0	0	0	0	0	0.300514		1	0		1	0	0	0
600315	2010	是	1	1.38496	1.38629	21.4758	0.117644	0.147135	0.154848	0.333333	0.284791	44.166	2.77259	1.09861	1	0	0	0	0	1.38629	0.299331		0	1		1	1.38629	1	1.38629
755	2010	否	1	0.908733	0	22.565	0.005105	0.226681	-0.0105134	0.333333	0.63691	38.7831	2.70805		0	0	0	0	0	0	0.300514		0	0		1	0	0	0
600985	2010	否	1	1.22929	0	20.1961	0.101836	0.120809	0.154672	0.333333	0.166759	43.9274	2.48491		0	0	0	0	0	0	0.300514		1	0		0	0	0	0
600532	2010	否	1	0.963415	0	20.6247	-0.070136	0.252981	0.0396326	0.333333	0.723315	35.5574	2.48491		0	0	0	0	0	0	0.300514		1	0		1	0	0	0
2037	2010	否	1	1.12412	0	21.3388	0.085728	0.338623	0.00619706	0.333333	0.572696	44.2178	2.19722		2	0	0	0	0	0	0.300514		1	0		0	0	1	0
510	2010	否	0	1.05044	0	21.6068	0.034368	0.183283	0.173819	0.333333	0.513404	16.7164	3.09104		0	0	0	0	0	0	0.300514		0	0		0	0	0	0
300037	2010	否	0	1.58763	0	20.8191	0.085346	0.497029	-0.00072958	0.333333	0.099008	41.2938	1.79176		1	0	0	0	0	0	0.300514		1	1		1	0	1	0
300121	2010	否	0	1.28483	0	20.0266	0.057838	0.304515	0.0255608	0.428571	0.156541	65.3125	2.3979		0	0	0	0	0	0	0.300514		1	0		0	0	1	0
627	2010	否	0	1.09693	0	21.4045	0.014717	0.307439	0.113638	0.428571	0.189368	25.3727	2.89037		0	0	0	0	0	0	0.300514		0	0		0	0	0	0
2258	2010	否	1	1.0917	0	20.6351	0.078347	0.129635	0.0900807	0.333333	0.078833	62.7952	1.79176		0	0	0	0	0	0	0.300514		1	0		1	0	1	0
600249	2010	否	1	0.966793	0	21.9195	0.002093	0.313325	-0.0393363	0.375	0.28022	27.1083	2.83321		0	0	0	0	0	0	0.300514		0	0		1	0	0	0
782	2010	否	0	1.15746	0	21.6089	0.040849	0.522935	0.115841	0.333333	0.602127	24.8739	2.94444		0	0	0	0	0	0	0.300514		0	1		0	0	0	0
2453	2010	否	0	1.14757	0	20.6514	0.061943	0.572058	-0.0177187	0.333333	0.242326	59.1944	1.79176		0	0	0	0	0	0	0.300514		1	1		0	0	1	0
2411	2010	否	0	1.23663	0	20.6203	0.056562	0.34793	-0.0694912	0.333333	0.168046	30.586	1.79176		2	0	0	0	0	0	0.300514		1	1		0	0	1	0
2497	2010	否	0	1.22493	0	21.3231	0.092264	0.194706	0.113638	0.333333	0.075828	27.0594	2.30259		4	0	0	0	0	0	0.300514		1	0		0	0	1	0
2215	2010	否	0	1.2844	1.09861	21.2068	0.068036	0.112903	0.0787682	0.333333	0.205933	54.2567	1.79176	0.693147	1	0	0	0	0	1.09861	0.299576		1	1		1	1.09861	1	1.09861
2057	2010	否	1	1.27541	0	19.8942	0.024215	0.504692	0.0267	0.333333	0.437168	38.8174	2.19722		0	0	0	0	0	0	0.300514		1	0		0	0	0	0
600803	2010	否	0	1.05454	0	20.5577	0.006672	0.064025	0.16235	0.428571	0.579533	33.1421	2.94444		0	0	0	0	0	0	0.300514		0	0		1	0	0	0
600470	2010	否	1	1.15353	0	21.9486	0.023562	-0.062678	-0.000726296	0.333333	0.326196	35.0023	2.3979		2	0	0	0	0	0	0.300514		1	0		1	0	0	0
600618	2010	否	1	1.00786	0	22.4485	0.018294	0.168294	0.110847	0.333333	0.551878	51.1127	2.94444		0	0	0	0	0	0	0.300514		0	1		0	0	1	0
791	2010	否	1	1.00661	0	20.3914	0.007258	0.210348	0.0328012	0.428571	0.514789	42.437	2.63906		5	0	0	0	0	0	0.300514		0	0		1	0	0	0
698	2010	是	1	0.98041	0	22.6509	0.030669	0.660984	0.10434	0.333333	0.562133	34.4006	2.89037		4	0	0	0	0	0	0.300514		0	0		0	0	0	0
2096	2010	否	1	1.06789	0	20.3758	0.174651	0.127245	0.222315	0.333333	0.291447	72.2352	2.30259		1	0	0	0	0	0	0.300514		1	0		0	0	1	0
2513	2010	否	0	1.06514	0	21.227	0.046422	0.456649	0.0426155	0.363636	0.34876	71.7899	3.52636		0	0	0	0	0	0	0.300514		0	1		0	0	1	0
600746	2010	否	1	1.06844	0	20.4363	0.019734	0.086	0.103695	0.428571	0.433069	59.5977	2.70805		0	0	0	0	0	0	0.300514		0	1		0	0	1	0
300072	2010	否	0	1.19476	0	21.0949	0.039649	0.413196	-0.032486	0.363636	0.268167	44.1177	2.63906		0	0	0	0	0	0	0.300514		0	1		1	0	1	0
600078	2010	否	0	0.93206	0	22.5279	0.011907	-0.018041	0.0789669	0.333333	0.723751	42.799	2.83321		1	0	0	0	0	0	0.300514		0	1		1	0	0	0
600096	2010	否	1	0.842969	1.09861	23.9192	0.012293	0.18463	0.0496354	0.375	0.710149	60.3548	2.63906	0.693147	1	0	0	0	0	1.09861	0.299576		0	0		1	1.09861	1	1.09861
600378	2010	否	1	1.15264	0	20.453	0.058847	-0.03215	0.0801008	0.333333	0.306864	49.7715	2.48491		0	0	0	0	0	0	0.300514		1	0		1	0	0	0
600160	2010	否	1	1.0347	0	22.2786	0.129169	0.482945	0.251534	0.333333	0.451986	58.5224	2.56495		0	0	0	0	0	0	0.300514		1	1		0	0	0	0
2496	2010	否	0	1.1004	0	21.3453	0.054114	0.149231	0.0635777	0.333333	0.136311	67.1187	2.48491		0	0	0	0	0	0	0.300514		1	1		1	0	1	0
300041	2010	否	0	1.08635	0	20.6329	0.095913	0.737043	0.0555276	0.333333	0.075962	43.791	2.56495		2	0	0	0	0	0	0.300514		1	0		1	0	1	0
600599	2010	否	0	1.32428	0	20.0817	0.029841	0.189586	0.144254	0.333333	0.526513	28.1749	2.48491		0	0	0	0	0	0	0.300514		1	0		1	0	0	0
2211	2010	否	0	0.929631	0	21.6244	0.036917	0.517929	0.0330514	0.333333	0.297295	54.6478	2.19722		0	0	0	0	0	0	0.300514		1	1		1	0	1	0
731	2010	否	1	1.05337	0.693147	22.0173	0.024771	-0.081243	0.04748	0.428571	0.48036	21.445	2.83321	0	0	0	0	0	0	0.693147	0.299923		0	0		0	0	0	0
2391	2010	否	0	1.14885	0	21.2273	0.064423	0.116988	-1.95341e-05	0.428571	0.053314	51.5617	2.30259		2	0	0	0	0	0	0.300514		1	1		1	0	1	0
565	2010	否	1	0.910399	0	21.0758	-0.00902	0.11344	-0.0198216	0.333333	0.532023	41.772	2.94444		0	0	0	0	0	0	0.300514		0	0		1	0	0	0
600319	2010	否	1	0.935353	0	21.9792	0.005465	0.218525	0.0776493	0.444444	0.713991	55.5391	2.3979		0	0	0	0	0	0	0.300514		1	0		0	0	1	0
600141	2010	否	1	0.967511	0	22.5465	0.030251	0.536611	0.0623246	0.384615	0.681901	33.258	2.83321		5	0	0	0	0	0	0.300514		0	0		0	0	0	0
683	2010	否	0	0.858782	0	22.4587	0.032124	0.341219	0.0504747	0.333333	0.470051	20.917	2.63906		0	0	0	0	0	0	0.300514		0	0		0	0	0	0
2167	2010	否	0	0.886006	0	21.0303	0.033509	0.383129	-0.0118015	0.428571	0.558689	38.8317	2.3979		0	0	0	0	0	0	0.300514		1	1		1	0	0	0
2326	2010	否	0	1.11718	0	20.9348	0.047201	0.036979	-0.00252953	0.333333	0.286415	61.9476	1.79176		0	0	0	0	0	0	0.300514		1	1		1	0	1	0
300006	2010	否	0	1.12852	0	20.6	0.049574	0.132227	0.0425986	0.428571	0.364723	54.0298	2.48491		0	0	0	0	0	0	0.300514		1	0		1	0	1	0
2198	2010	否	0	0.771458	0	19.5222	0.083913	0.207198	0.0654605	0.375	0.140927	65.175	1.79176		0	0	0	0	0	0	0.300514		1	1		1	0	0	0
919	2010	否	1	1.17322	0	21.7326	0.084811	0.098863	0.0648046	0.333333	0.19844	57.2086	2.56495		2	0	0	0	0	0	0.300514		1	1		0	0	1	0
600276	2010	否	0	1.19811	0	22.0831	0.193918	0.236103	0.0990713	0.333333	0.108019	48.8411	2.63906		0	0	0	0	0	0	0.300514		0	1		0	0	1	0
2424	2010	否	0	1.30644	0	21.7527	0.056509	0.17595	-0.159913	0.444444	0.340234	74.8299	2.48491		0	0	0	0	0	0	0.300514		1	0		1	0	1	0
600161	2010	否	1	0.985736	0	21.6186	0.091236	0.092714	0.0755095	0.333333	0.533451	58.5764	2.56495		2	0	0	0	0	0	0.300514		1	1		1	0	1	0
600351	2010	否	1	1.01069	0	21.6117	0.057336	-0.205907	0.00763634	0.444444	0.587629	23.6604	2.48491		0	0	0	0	0	0	0.300514		1	0		1	0	0	0
2390	2010	否	0	1.1856	0	20.8415	0.033391	-0.053635	0.00222187	0.333333	0.14732	64.2742	2.77259		0	0	0	0	0	0	0.300514		0	0		1	0	1	0
600557	2010	否	0	1.06349	0	21.4101	0.092184	0.402439	0.0837236	0.428571	0.373934	34.5659	2.70805		0	0	0	0	0	0	0.300514		0	1		0	0	1	0
600993	2010	否	0	1.24545	0	21.0941	0.082659	0.153145	-0.00788209	0.333333	0.222017	46.5521	2.83321		2	0	0	0	0	0	0.300514		0	0		0	0	1	0
2422	2010	是	0	1.14648	0	22.8969	0.075278	0.240425	0.0169845	0.333333	0.197757	43.9134	2.19722		2	0	0	0	0	0	0.300514		1	0		1	0	1	0
600976	2010	否	0	1.27868	0	20.798	0.063568	0.024852	0.139272	0.363636	0.212311	30.6272	2.89037		2	0	0	0	0	0	0.300514		0	0		0	0	0	0
2020	2010	否	0	1.03611	0	20.6711	0.013655	0.187299	0.0627386	0.333333	0.662722	44.3627	2.30259		0	0	0	0	0	0	0.300514		1	1		0	0	0	0
2317	2010	否	0	1.22567	0	21.1168	0.088727	0.161551	0.0618812	0.428571	0.064453	44.2554	2.30259		0	0	0	0	0	0	0.300514		1	1		1	0	1	0
2349	2010	否	1	1.1862	0	20.2313	0.069739	0.057571	0.0671553	0.333333	0.109523	63.5	1.79176		0	0	0	0	0	0	0.300514		1	1		1	0	0	0
600488	2010	否	1	1.00841	0	21.7948	0.03178	0.271762	0.0400108	0.333333	0.441196	49.3974	2.48491		1	0	0	0	0	0	0.300514		1	1		1	0	0	0
2118	2010	否	0	1.08879	0	21.6669	0.067399	1.50663	-0.0838443	0.428571	0.380453	60.125	2.30259		0	0	0	0	0	0	0.300514		1	0		1	0	0	0
2004	2010	否	0	0.978285	0.693147	21.0295	0.099518	-0.006053	0.0587755	0.333333	0.237477	43.7609	2.30259	0	1	0	0	0	0	0.693147	0.299923		1	0		1	0.693147	1	0.693147
2030	2010	否	1	1.11204	0	20.3284	0.086542	0.157592	0.117242	0.333333	0.284102	36.5904	2.30259		1	0	0	0	0	0	0.300514		1	1		1	0	0	0
600422	2010	否	0	1.27718	0	21.0711	0.069688	0.266448	0.0641393	0.444444	0.420792	46.2388	2.77259		0	0	0	0	0	0	0.300514		0	0		0	0	0	0
518	2010	否	1	0.880691	0	20.6846	0.009664	0.073622	0.227039	0.333333	0.085566	16.7164	2.94444		0	0	0	0	0	0	0.300514		0	1		1	0	0	0
300110	2010	否	0	0.90311	0	20.8645	0.066264	0.17244	0.0673837	0.363636	0.053314	68.1346	2.30259		0	0	0	0	0	0	0.300514		1	0		1	0	1	0
600572	2010	否	0	1.11083	0	21.6248	0.081522	0.279327	0.0511189	0.333333	0.303369	46.5248	2.89037		0	0	0	0	0	0	0.300514		0	1		1	0	0	0
600521	2010	否	0	1.04541	0	21.4432	0.04553	0.102242	0.14578	0.333333	0.358241	51.171	2.30259		0	0	0	0	0	0	0.300514		1	1		1	0	1	0
423	2010	否	1	1.2451	0.693147	22.0036	0.165138	0.185021	0.176714	0.333333	0.2169	28.4343	2.89037	0	3	0	0	0	0	0.693147	0.299923		0	0		0	0	1	0.693147
2007	2010	否	0	1.01808	0	21.6694	0.200271	0.033697	0.236634	0.333333	0.066022	46.4373	2.94444		2	0	0	0	0	0	0.300514		0	0		1	0	1	0
600789	2010	否	1	1.00528	0	21.8302	0.04424	0.106305	0.102106	0.4	0.445759	39.0835	2.89037		0	0	0	0	0	0	0.300514		0	0		0	0	0	0
788	2010	否	0	1.1347	0	21.4059	0.135934	0.477176	0.0558878	0.333333	0.570731	55.627	2.89037		0	0	0	0	0	0	0.300514		0	0		0	0	1	0
601607	2010	否	1	1.26447	0.693147	24.0615	0.063154	0.911837	0.0598561	0.444444	0.578109	57.0321	2.83321	0	1	0	0	0	0	0.693147	0.299923		0	1		0	0	0	0
600671	2010	否	0	1.23302	0	19.5832	-0.029834	-0.045285	-0.0393999	0.333333	0.518017	25.8565	2.89037		1	0	0	0	0	0	0.300514		0	1		1	0	0	0
600594	2010	否	0	1.24619	0	21.1711	0.125808	0.12243	0.0739108	0.333333	0.440175	31.8525	2.3979		0	0	0	0	0	0	0.300514		1	0		0	0	0	0
739	2010	否	0	1.0468	0	21.3355	0.010849	0.11195	0.0656225	0.333333	0.561648	23.5417	2.63906		0	0	0	0	0	0	0.300514		0	0		0	0	0	0
756	2010	否	1	1.07512	0	21.7311	0.037512	0.12589	0.0631488	0.333333	0.374158	71.2414	2.89037		0	0	0	0	0	0	0.300514		0	0		0	0	0	0
600380	2010	否	0	1.04045	0	22.6845	0.141192	0.214379	0.155502	0.428571	0.251936	65.9208	2.94444		0	0	0	0	0	0	0.300514		0	1		1	0	1	0
600513	2010	否	1	1.15002	0	19.8097	0.05046	0.113693	0.0210077	0.5	0.229707	41.4898	2.3979		0	0	0	0	0	0	0.300514		1	1		1	0	0	0
78	2010	否	0	1.32578	0.693147	22.1458	0.013327	0.475642	0.00987436	0.363636	0.782385	27.9958	2.94444	0	11	0	0	0	0	0.693147	0.299923		0	1		0	0	0	0
2107	2010	否	0	0.770736	0	20.2709	-0.153759	-0.471992	-0.0240212	0.333333	0.071517	54.0747	2.07944		0	0	0	0	0	0	0.300514		1	0		1	0	1	0
600530	2010	否	1	0.97204	0	20.9974	0.035844	0.075055	0.0097432	0.4	0.157333	41.8859	2.63906			0	0	0	0	0	0.300514		0	1		1	0	0	0
2365	2010	否	0	1.06711	0	20.8101	0.042272	0.03039	0.0403989	0.333333	0.069808	42.7123	1.79176		2	0	0	0	0	0	0.300514		1	0		0	0	1	0
300119	2010	否	0	1.10115	0	21.2072	0.061893	0.211187	0.069535	0.333333	0.120595	56.4601	2.30259		4	0	0	0	0	0	0.300514		1	1		1	0	1	0
300049	2010	否	0	1.32019	0	20.4947	0.059018	0.168195	0.0618334	0.384615	0.136035	38.2802	2.30259		0	0	0	0	0	0	0.300514		1	0		1	0	1	0
403	2010	否	0	0.934753	0	20.6458	-0.011789	0.171197	0.0106743	0.375	0.703921	42.6416	2.89037		0	0	0	0	0	0	0.300514		0	0		1	0	0	0
600253	2010	否	1	1.07404	0	21.8422	0.011834	0.236373	0.0217196	0.363636	0.7287	42.1589	2.48491		0	0	0	0	0	0	0.300514		1	0		0	0	0	0
600079	2010	否	0	1.21106	0	22.1651	0.071917	0.657483	0.0263431	0.333333	0.449505	24.8763	2.89037		0	0	0	0	0	0	0.300514		0	0		1	0	1	0
600796	2010	否	1	0.963938	0	20.8082	0.045983	0.209541	-0.0280889	0.333333	0.436485	35.6972	2.89037		0	0	0	0	0	0	0.300514		0	1		1	0	0	0
600222	2010	否	1	1.02328	0	20.9474	0.022237	0.123176	-0.0159881	0.333333	0.513025	38.1585	2.56495		1	0	0	0	0	0	0.300514		1	0		0	0	0	0
600420	2010	否	1	1.20746	0.693147	20.8505	0.117221	0.222232	0.101358	0.333333	0.262451	48.5965	2.3979	0	1	0	0	0	0	0.693147	0.299923		1	1		0	0	0	0
600085	2010	否	1	1.16273	0	22.4261	0.08582	0.176673	0.0896366	0.363636	0.231001	58.9401	2.63906		0	0	0	0	0	0	0.300514		0	1		1	0	1	0
600129	2010	否	1	1.16556	0	22.6733	-0.018033	0.134683	0.0177786	0.333333	0.752093	42.7792	2.89037		1	0	0	0	0	0	0.300514		0	0		0	0	0	0
600201	2010	否	0	1.11648	0	21.1862	0.072238	-0.022121	-0.0602673	0.333333	0.468683	24.0728	2.89037		1	0	0	0	0	0	0.300514		0	0		1	0	0	0
2166	2010	否	0	0.760265	0	20.122	-0.044913	-0.32546	-0.0482915	0.375	0.585635	43.654	2.3979		0	0	0	0	0	0	0.300514		1	0		1	0	0	0
606	2010	否	0	1.02595	0	20.9457	0.004152	0.324162	0.0110068	0.333333	0.409754	23.4894	2.70805		0	0	0	0	0	0	0.300514		0	0		0	0	0	0
2252	2010	否	0	1.24049	1.09861	20.651	0.199287	0.247309	0.215204	0.333333	0.106539	75.8	3.13549	0.693147	0	0	0	0	0	1.09861	0.299576		0	1		1	1.09861	1	1.09861
2099	2010	否	0	1.10054	0	20.8546	0.075302	0.20285	0.158622	0.333333	0.440474	34.874	1.94591		1	0	0	0	0	0	0.300514		1	1		1	0	0	0
600062	2010	否	1	1.145	0	22.373	0.102391	0.065274	0.0979106	0.454545	0.245813	54.7839	2.63906		1	0	0	0	0	0	0.300514		0	1		0	0	1	0
661	2010	否	1	1.13907	0	21.2895	0.071861	0.139095	0.198107	0.333333	0.543646	29.7255	2.89037		0	0	0	0	0	0	0.300514		0	0		1	0	0	0
2412	2010	否	0	1.29516	0	20.6699	0.065419	0.212577	0.0224045	0.444444	0.053314	69.1216	2.56495		1	0	0	0	0	0	0.300514		1	0		0	0	1	0
600568	2010	否	0	1.13421	0	21.4768	0.035067	-0.545373	-0.187235	0.333333	0.650383	52.1214	2.83321		0	0	0	0	0	0	0.300514		0	0		1	0	0	0
2038	2010	否	1	1.0978	0	20.9453	0.200271	0.17388	0.190725	0.333333	0.053314	47.0442	2.3979		0	0	0	0	0	0	0.300514		1	1		0	0	1	0
300142	2010	否		1.21248	0	21.8173	0.051706	0.500409	0.0290352	0.333333	0.145832	35.9637	2.30259		0	0	0	0	0	0	0.300514		1	0		1	0	1	0
600781	2010	否	0	0.993159	0	20.262	0.042957	0.135744	0.0274769	0.363636	0.562915	46.2267	2.89037		0	0	0	0	0	0	0.300514		0	1		1	0	0	0
600666	2010	否	1	1.22987	0	20.9977	0.03079	0.19533	0.209009	0.333333	0.658183	37.8487	2.94444		0	0	0	0	0	0	0.300514		0	0		1	0	0	0
300147	2010	否	0	0.954087	0	21.3366	0.040839	0.355886	0.0246209	0.333333	0.257773	56.9472	3.21888		0	0	0	0	0	0	0.300514		0	1		0	0	1	0
538	2010	否	1	1.62988	2.70805	22.7558	0.121359	0.404872	0.0566069	0.363636	0.421651	63.2095	2.89037	2.63906	1	0	0	0	0	2.70805	0.298202		0	0		1	2.70805	1	2.70805
300009	2010	否	0	1.0819	0	20.1949	0.087587	0.19558	0.0804465	0.384615	0.114065	41.0517	2.3979		0	0	0	0	0	0	0.300514		1	0		0	0	0	0
2399	2010	否	0	1.68041	0	22.8185	0.148738	0.732569	0.0436648	0.428571	0.053314	80.053	2.56495		0	0	0	0	0	0	0.300514		1	1		1	0	1	0
591	2010	否	1	1.35253	0.693147	21.5541	0.008116	0.134705	0.0488476	0.333333	0.768555	50.6308	3.17805	0	4	0	0	0	0	0.693147	0.299923		0	0		0	0	0	0
2437	2010	否	0	1.09736	0	21.5092	0.070501	0.338473	0.0513074	0.333333	0.053314	74.625	2.3979		0	0	0	0	0	0	0.300514		1	0		0	0	1	0
2287	2010	否	0	1.31728	0	21.0009	0.129231	0.115805	0.0734113	0.333333	0.083875	87.2914	1.79176		3	0	0	0	0	0	0.300514		1	0		1	0	1	0
600518	2010	否	0	1.12141	2.56495	22.8284	0.087172	0.391913	0.0815265	0.333333	0.399902	36.0821	2.63906	2.48491	18	0	0	0	0	2.56495	0.298324		0	1		1	2.56495	1	2.56495
989	2010	否	0	1.23207	0	21.2763	0.093751	0.01188	0.106867	0.571429	0.206414	44.6563	2.48491		2	0	0	0	0	0	0.300514		1	0		0	0	0	0
600812	2010	否	1	1.12848	0	22.9338	0.028706	1.10683	-0.0656062	0.454545	0.870433	32.8309	2.94444		5	0	0	0	0	0	0.300514		0	0		0	0	0	0
600285	2010	否	1	1.02401	0	20.9047	0.04032	-0.17709	-0.00329566	0.333333	0.408065	16.7164	2.48491		0	0	0	0	0	0	0.300514		1	0		1	0	0	0
600329	2010	否	1	1.10986	0	22.0678	0.083629	0.205705	0.0362403	0.333333	0.456034	54.3636	2.94444		0	0	0	0	0	0	0.300514		0	1		0	0	1	0
600436	2010	否	1	1.25295	0.693147	21.0926	0.13457	0.248384	0.141973	0.333333	0.25087	62.8807	2.48491	0	0	0	0	0	0	0.693147	0.299923		1	1		1	0.693147	1	0.693147
600216	2010	否	0	1.13191	0	22.2574	0.200271	0.089519	0.251534	0.363636	0.166881	46.3686	2.63906		0	0	0	0	0	0	0.300514		0	1		0	0	0	0
2370	2010	否	0	1.13982	0	20.5782	0.04861	0.012933	-0.00434501	0.333333	0.167663	61.875	2.30259		0	0	0	0	0	0	0.300514		1	1		0	0	1	0
600466	2010	否	0	1.00574	0	20.1793	0.054235	0.024823	0.0572042	0.333333	0.107253	35.7942	2.89037		0	0	0	0	0	0	0.300514		0	0		0	0	0	0
597	2010	否	1	1.10517	0	22.447	0.010217	-0.052076	0.0456639	0.333333	0.630044	52.4406	2.89037		0	0	0	0	0	0	0.300514		0	0		0	0	1	0
2219	2010	否	0	1.03874	0	20.0565	0.128489	0.049859	0.125498	0.333333	0.193203	70.257	2.30259		0	0	0	0	0	0	0.300514		1	0		1	0	1	0
600252	2010	否	0	1.07841	0	21.811	0.134442	1.00127	0.0646127	0.333333	0.549598	30.0174	2.89037		0	0	0	0	0	0	0.300514		0	0		1	0	0	0
153	2010	否	1	1.06037	0	20.9669	0.031726	0.123979	0.0431385	0.333333	0.40916	33.2202	2.63906		2	0	0	0	0	0	0.300514		0	0		0	0	0	0
522	2010	否	1	1.19885	0	21.8401	0.071698	0.186668	0.107097	0.375	0.618722	41.8162	2.94444		1	0	0	0	0	0	0.300514		0	1		1	0	0	0
600195	2010	否	1	1.1321	0	21.7896	0.117726	0.265425	0.179136	0.333333	0.403298	61.0513	2.56495		0	0	0	0	0	0	0.300514		1	1		0	0	1	0
600297	2010	否	0	1.06602	0	21.2659	0.008188	-0.226716	0.0342695	0.333333	0.532209	59.6676	2.48491		3	0	0	0	0	0	0.300514		1	0		0	0	0	0
600479	2010	否	1	1.15562	0	20.8441	0.086472	0.083132	0.0346754	0.333333	0.167174	34.6811	2.89037		0	0	0	0	0	0	0.300514		0	0		0	0	0	0
600332	2010	否	1	1.15859	0	22.2221	0.061214	0.155626	0.0163447	0.555556	0.186537	76.9496	2.63906		1	0	0	0	0	0	0.300514		0	1		0	0	0	0
300086	2010	否	0	1.14019	0	21.3675	0.073147	0.437303	0.0419475	0.454545	0.053314	66.5812	1.79176		0	0	0	0	0	0	0.300514		1	0		0	0	1	0
600869	2010	否	0	1.35854	0.693147	22.8389	0.036456	2.49523	0.00223758	0.375	0.820864	84.8855	2.77259	0	2	0	0	0	0	0.693147	0.299923		0	0		0	0	0	0
990	2010	否	1	1.18989	0	21.9892	0.00496	0.108228	-0.0200066	0.428571	0.540054	49.0408	2.56495		0	0	0	0	0	0	0.300514		1	0		0	0	0	0
600267	2010	否	1	1.03934	0	22.5019	0.063218	0.135142	0.0859857	0.333333	0.536578	57.8064	2.56495		0	0	0	0	0	0	0.300514		1	1		0	0	1	0
750	2010	否	1	0.807928	0	19.8308	-0.045755	-0.173087	-0.0869352	0.428571	0.468987	44.3497	3.13549		0	0	0	0	0	0	0.300514		0	0		0	0	0	0
2275	2010	否	0	1.15812	0	21.407	0.129908	-0.11466	0.144093	0.333333	0.091594	72.8216	2.30259		0	0	0	0	0	0	0.300514		1	0		0	0	1	0
300039	2010	否	0	1.16126	0	21.0384	0.090266	0.314949	0.0144395	0.333333	0.097335	43.9941	2.3979		1	0	0	0	0	0	0.300514		1	1		1	0	1	0
2294	2010	否	0	1.27341	0	21.5002	0.163462	0.527508	0.0858207	0.333333	0.142307	74.8899	1.79176		0	0	0	0	0	0	0.300514		1	1		1	0	1	0
2022	2010	否	0	1.27134	0	20.8066	0.200271	0.25776	0.22249	0.333333	0.143136	22.5555	2.56495		1	0	0	0	0	0	0.300514		1	1		0	0	0	0
2433	2010	否	0	1.07374	0	20.716	0.05686	0.089136	-0.0367047	0.333333	0.053314	71.7	1.79176		2	0	0	0	0	0	0.300514		1	1		1	0	1	0
600200	2010	否	0	1.45052	0	21.8035	0.011415	0.465913	-0.0108988	0.5	0.663114	24.2278	2.83321		0	0	0	0	0	0	0.300514		0	1		1	0	0	0
952	2010	否	1	0.866851	0	21.0485	0.006822	0.078356	0.0557476	0.555556	0.393713	17.7302	2.89037		0	0	0	0	0	0	0.300514		0	0		0	0	0	0
600750	2010	否	1	1.22502	0	21.642	0.104482	0.356388	0.0887035	0.363636	0.290072	47.7716	2.70805		2	0	0	0	0	0	0.300514		0	0		0	0	1	0
2393	2010	否	1	1.26321	0	21.7265	0.080398	0.238827	0.0684041	0.333333	0.053314	59.1172	2.30259		0	0	0	0	0	0	0.300514		1	1		1	0	1	0
600664	2010	否	1	1.17079	0	23.1882	0.096297	0.174027	0.0979942	0.428571	0.443536	52.4781	2.99573		1	0	0	0	0	0	0.300514		0	0		0	0	1	0
600196	2010	是	0	1.11845	0.693147	23.5458	0.059473	0.176426	0.0120904	0.375	0.441547	50.4237	2.83321	0	1	0	0	0	0	0.693147	0.299923		0	1		0	0	1	0.693147
300026	2010	否	0	1.11488	0	20.97	0.088567	0.705517	0.0361347	0.333333	0.142316	57.1205	2.3979		0	0	0	0	0	0	0.300514		1	1		1	0	1	0
590	2010	否	1	1.09028	0	20.1589	0.082909	0.136944	0.149418	0.428571	0.50964	39.4239	2.89037		0	0	0	0	0	0	0.300514		0	0		1	0	0	0
2332	2010	否	1	1.24994	0	21.3235	0.062882	0.175653	0.0852026	0.333333	0.384767	38.7097	2.3979		2	0	0	0	0	0	0.300514		1	1		0	0	1	0
999	2010	是	1	1.15265	0	22.5301	0.141041	-0.100472	0.139264	0.333333	0.267173	66.0631	2.48491		0	0	0	0	0	0	0.300514		1	1		0	0	1	0
600211	2010	否	0	1.44957	0	20.416	0.032878	0.000999	0.00258361	0.333333	0.559209	42.2697	2.48491		0	0	0	0	0	0	0.300514		1	0		0	0	0	0
600535	2010	否	0	1.14441	0	22.4194	0.084257	0.16504	0.0724509	0.375	0.371882	50.8064	2.56495		1	0	0	0	0	0	0.300514		1	1		0	0	1	0
623	2010	否	0	0.999532	0.693147	22.7899	0.158931	0.085627	0.0220584	0.428571	0.082605	29.7783	2.89037	0	1	0	0	0	0	0.693147	0.299923		0	0		1	0.693147	0	0
566	2010	否	0	1.07063	0	20.7986	0.03485	0.185583	0.0478637	0.333333	0.543872	30.2002	2.94444		0	0	0	0	0	0	0.300514		0	0		1	0	0	0
650	2010	否	0	1.37156	0	21.1141	0.152685	0.390791	0.0879952	0.333333	0.382993	54.5704	2.70805		7	0	0	0	0	0	0.300514		0	0		0	0	1	0
300122	2010	否	0	1.41652	0	21.5159	0.116232	0.220622	0.0245286	0.333333	0.053314	87.2914	2.77259		0	0	0	0	0	0	0.300514		0	0		0	0	1	0
300016	2010	否	0	1.15711	0	19.9791	0.089987	-0.160319	0.0789598	0.333333	0.053314	47.7732	2.94444		0	0	0	0	0	0	0.300514		0	1		0	0	0	0
600829	2010	否	1	1.12219	0	21.9235	0.10219	0.139045	0.0490772	0.375	0.476451	78.3737	2.83321		0	0	0	0	0	0	0.300514		0	0		1	0	1	0
600226	2010	否	0	1.03784	0	21.5289	0.060166	0.161776	0.0594943	0.375	0.396744	42.1354	2.48491		1	0	0	0	0	0	0.300514		1	1		0	0	0	0
513	2010	否	0	1.12334	0	22.0213	0.123564	0.050416	0.172938	0.333333	0.279313	45.6023	2.94444		3	0	0	0	0	0	0.300514		0	1		1	0	1	0
600867	2010	否	0	0.834985	0	21.5055	0.079291	0.111429	0.0733645	0.333333	0.207539	36.1492	2.94444		0	0	0	0	0	0	0.300514		0	0		1	0	0	0
766	2010	否	0	0.982956	0	20.6208	0.013315	0.008464	0.0321896	0.333333	0.339804	25.6832	2.89037		0	0	0	0	0	0	0.300514		0	0		1	0	0	0
600667	2010	否	1	0.905372	0	22.256	0.031954	2.49523	0.146114	0.363636	0.673618	40.265	3.04452		0	0	0	0	0	0	0.300514		0	1		0	0	0	0
600889	2010	否	1	0.896403	0	21.998	0.028924	0.343548	0.0719167	0.428571	0.745651	42.8848	2.94444		0	0	0	0	0	0	0.300514		0	1		1	0	0	0
420	2010	否	1	0.987495	0	21.7936	-0.029729	0.264955	0.0574794	0.333333	0.686778	26.0677	2.89037		1	0	0	0	0	0	0.300514		0	0		1	0	0	0
687	2010	否	1	1.03321	0	21.1563	0.036654	0.082521	0.00342921	0.333333	0.262203	49.9286	2.63906		0	0	0	0	0	0	0.300514		0	0		1	0	1	0
615	2010	否	0	1.08855	0	20.9218	0.002756	0.104548	-0.0925358	0.333333	0.402406	30.2883	2.89037		0	0	0	0	0	0	0.300514		0	0		1	0	0	0
2254	2010	否	1	0.99058	0	21.5422	0.120357	0.315537	0.0750847	0.333333	0.171961	42.9168	2.89037		0	0	0	0	0	0	0.300514		0	0		0	0	1	0
936	2010	否	0	1.17872	0	21.9875	0.0575	0.33642	0.0934552	0.333333	0.443831	44.7513	2.89037		0	0	0	0	0	0	0.300514		0	1		1	0	0	0
2427	2010	否	0	1.05672	0	20.8872	0.04838	0.10639	-0.0881929	0.333333	0.176927	69.6034	2.07944		0	0	0	0	0	0	0.300514		1	1		0	0	1	0
949	2010	否	1	0.989403	0.693147	22.2193	0.032809	0.467777	-0.0251707	0.333333	0.580213	47.2687	2.89037	0	0	0	0	0	0	0.693147	0.299923		0	0		1	0.693147	1	0.693147
2127	2010	否	0	1.13046	0	21.4908	0.082434	0.361294	0.109325	0.333333	0.430251	63.0206	2.48491		3	0	0	0	0	0	0.300514		1	1		0	0	0	0
677	2010	否	1	0.955526	0	22.7484	-0.05885	0.343125	0.0090385	0.4	0.922584	35.2213	3.13549		0	0	0	0	0	0	0.300514		0	0		0	0	1	0
600061	2010	否	1	1.37519	0	20.6767	0.022292	0.489766	0.0168119	0.333333	0.402464	43.8984	2.63906		0	0	0	0	0	0	0.300514		0	1		0	0	1	0
600527	2010	否	0	1.10424	0	21.0113	0.093739	0.369817	0.0291934	0.375	0.314711	27.4938	2.70805		0	0	0	0	0	0	0.300514		0	1		1	0	0	0
2172	2010	否	0	1.02987	0	22.129	0.030148	0.62586	-0.0244896	0.333333	0.573416	56.794	2.30259		0	0	0	0	0	0	0.300514		1	1		1	0	1	0
600063	2010	否	1	0.975764	0	22.3411	0.017633	0.432064	0.0362127	0.333333	0.635989	39.5378	2.63906		1	0	0	0	0	0	0.300514		0	0		0	0	0	0
2493	2010	否	0	1.09947	0	23.2622	0.175552	0.552949	0.172512	0.333333	0.428561	86.295	1.79176		1	0	0	0	0	0	0.300514		1	1		0	0	1	0
600871	2010	是	1	1.15175	0	23.0776	0.116467	0.236169	0.152006	0.333333	0.210694	87.2914	2.89037		0	0	0	0	0	0	0.300514		0	1		0	0	1	0
2206	2010	否	0	1.02476	0	21.3371	0.082925	0.701651	0.157504	0.363636	0.4205	58.32	2.30259		1	0	0	0	0	0	0.300514		1	1		1	0	1	0
600810	2010	否	1	1.09622	0	22.7565	0.00398	1.02047	0.0966447	0.333333	0.642804	57.4575	2.89037		2	0	0	0	0	0	0.300514		0	0		0	0	1	0
2064	2010	否	0	1.00147	0	21.3883	0.164459	0.361214	0.0917204	0.333333	0.145515	49.5258	2.48491		1	0	0	0	0	0	0.300514		1	1		1	0	0	0
584	2010	否	0	0.907053	0	21.9761	0.046545	0.703862	0.167429	0.333333	0.463466	36.6471	3.04452		0	0	0	0	0	0	0.300514		0	0		1	0	0	0
2343	2010	否	0	1.25529	0	21.1593	0.08372	0.248388	0.0732849	0.333333	0.165436	31.4916	2.56495		1	0	0	0	0	0	0.300514		1	1		0	0	1	0
600143	2010	否	0	1.24974	0	22.9596	0.060904	0.440061	0.0613903	0.363636	0.598128	39.3192	2.89037		0	0	0	0	0	0	0.300514		0	1		1	0	1	0
600260	2010	否	0	1.10908	0	21.9323	0.013927	0.657009	0.000425252	0.333333	0.541482	24.0276	2.89037		1	0	0	0	0	0	0.300514		0	0		1	0	0	0
973	2010	否	1	1.08967	0	22.2176	0.056261	0.014252	0.0478482	0.333333	0.633341	32.016	3.13549		2	0	0	0	0	0	0.300514		0	1		1	0	0	0
600458	2010	是	1	1.16358	0	21.7773	0.069879	0.524523	0.0606822	0.333333	0.486355	33.6236	2.83321		7	0	0	0	0	0	0.300514		0	0		1	0	1	0
600182	2010	否	0	1.06648	0	21.912	0.030574	0.364429	-0.00875581	0.333333	0.647557	46.8441	2.89037		0	0	0	0	0	0	0.300514		0	0		0	0	1	0
2395	2010	否	0	1.19488	0	20.675	0.04707	0.106099	0.0253772	0.333333	0.185156	68.4722	2.19722		0	0	0	0	0	0	0.300514		1	1		1	0	1	0
600614	2010	否	0	1.22768	0	21.3654	0.033779	0.073598	-0.024208	0.333333	0.574671	43.4093	2.94444		0	0	0	0	0	0	0.300514		0	1		1	0	0	0
2014	2010	否	0	1.18564	0	20.8222	0.110583	0.210338	0.113648	0.333333	0.301717	44.1139	2.94444		1	0	0	0	0	0	0.300514		0	0		0	0	1	0
2372	2010	否	0	1.29469	0	21.3575	0.090217	0.34217	0.051115	0.333333	0.165941	68.6069	1.79176			0	0	0	0	0	0.300514		1	1		1	0	1	0
407	2010	否	0	1.08968	0	21.8594	0.107701	0.474382	0.000888313	0.545455	0.5325	16.7164	2.83321		0	0	0	0	0	0	0.300514		0	0		1	0	0	0
300031	2010	否	0	1.24679	0	20.362	0.063425	0.207949	-0.0217765	0.333333	0.081443	56.4718	2.3979		0	0	0	0	0	0	0.300514		1	1		0	0	0	0
2382	2010	否	0	1.15205	0	20.7463	0.039416	0.301103	-0.0370289	0.333333	0.116866	75.7041	1.79176		0	0	0	0	0	0	0.300514		1	0		0	0	1	0
2108	2010	否	0	1.14754	0	20.8945	0.101295	0.650009	0.0592357	0.333333	0.468343	55.753	2.77259		0	0	0	0	0	0	0.300514		0	0		1	0	0	0
619	2010	否	1	1.05748	0	21.9285	0.054983	-0.020511	0.0746139	0.5	0.356334	41.9365	2.70805		0	0	0	0	0	0	0.300514		0	0		0	0	0	0
600401	2010	否	0	0.98389	0	20.6897	0.005948	0.103557	0.102504	0.333333	0.859701	36.6193	2.3979		0	0	0	0	0	0	0.300514		1	1		1	0	0	0
600623	2010	否	1	1.04461	0	22.8578	0.02557	0.246855	0.0305248	0.428571	0.687031	66.6878	2.94444		2	0	0	0	0	0	0.300514		0	1		0	0	1	0
2263	2010	否	0	0.933664	0	21.6909	0.041713	0.307363	0.0581785	0.428571	0.355794	55.4434	2.3979		0	0	0	0	0	0	0.300514		1	1		1	0	1	0
659	2010	是	0	0.915043	0	22.5074	0.034643	0.204254	0.0806882	0.375	0.502319	30.3593	3.13549		0	0	0	0	0	0	0.300514		0	1		0	0	0	0
2420	2010	否	0	1.16301	0	21.6611	0.057539	0.251836	-0.0426285	0.428571	0.365262	66.8504	1.79176		0	0	0	0	0	0	0.300514		1	1		1	0	1	0
600074	2010	否	0	0.977893	0.693147	21.81	-0.102606	0.113229	0.10724	0.333333	0.823445	35.0153	2.63906	0	0	0	0	0	0	0.693147	0.299923		0	1		0	0	0	0
2522	2010	否	0	1.106	0	20.8214	0.067399	0.219396	0.0463159	0.428571	0.099563	66.3729	2.30259		0	0	0	0	0	0	0.300514		1	1		1	0	1	0
2464	2010	否	0	1.16691	0	20.4944	0.083671	0.287482	0.114684	0.333333	0.071874	73.7037	2.89037		0	0	0	0	0	0	0.300514		0	1		0	0	1	0
2381	2010	否	0	1.23732	0	20.82	0.036555	0.315283	0.00860567	0.363636	0.199828	41.0256	2.30259		0	0	0	0	0	0	0.300514		1	1		1	0	1	0
600589	2010	否	0	1.02117	0	21.788	0.045117	0.220637	0.0453682	0.428571	0.368238	37.0097	2.63906		0	0	0	0	0	0	0.300514		0	1		1	0	0	0
2224	2010	否	0	1.15545	0	20.2106	0.103172	0.243241	0.10068	0.4	0.249045	56.6216	2.19722		0	0	0	0	0	0	0.300514		1	1		0	0	1	0
2324	2010	是	0	1.3696	0	20.8985	0.084389	0.649135	-0.0446021	0.444444	0.114003	59.8541	2.48491		0	0	0	0	0	0	0.300514		1	1		0	0	0	0
859	2010	否	1	1.02573	0	21.113	0.028651	0.125815	0.0412571	0.5	0.374606	33.9269	2.56495		1	0	0	0	0	0	0.300514		1	0		0	0	0	0
2243	2010	否	1	1.02852	0	20.5043	0.120372	0.219141	0.100173	0.333333	0.265468	65.3167	1.79176		2	0	0	0	0	0	0.300514		1	1		0	0	1	0
600480	2010	否	1	1.20521	0	22.152	0.096185	0.366975	0.0542723	0.333333	0.413177	39.5077	2.77259		1	0	0	0	0	0	0.300514		0	0		1	0	0	0
599	2010	否	1	1.06362	0	22.2728	0.007739	0.375196	0.0194017	0.444444	0.68597	22.2919	2.70805		1	0	0	0	0	0	0.300514		0	0		1	0	0	0
665	2010	否	1	1.08166	0	20.7104	0.04106	0.408554	0.130447	0.363636	0.715773	34.25	3.13549		0	0	0	0	0	0	0.300514		0	0		0	0	0	0
887	2010	否	0	1.15003	0	21.5789	0.144912	0.711137	0.0681325	0.428571	0.511038	60.5668	2.56495		0	0	0	0	0	0	0.300514		1	0		1	0	1	0
589	2010	否	1	1.10757	0	22.4242	0.022806	0.314378	-0.0604045	0.4	0.706288	33.8141	2.70805		0	0	0	0	0	0	0.300514		0	0		0	0	0	0
600469	2010	否	1	1.07667	0.693147	22.5892	0.023618	0.444521	0.0282923	0.384615	0.719816	47.9882	2.56495	0	1	0	0	0	0	0.693147	0.299923		1	0		0	0	0	0
600629	2010	否	1	1.11987	0	21.0238	0.049247	0.728351	-0.101921	0.571429	0.414624	75.5157	2.94444		0	0	0	0	0	0	0.300514		0	1		0	0	1	0
600293	2010	否	1	0.932735	0	21.534	0.021414	0.282791	0.078839	0.333333	0.661724	35.4373	2.89037		0	0	0	0	0	0	0.300514		0	0		0	0	1	0
300080	2010	否	0	1.19571	0	21.5129	0.067467	1.12005	-0.0129914	0.333333	0.136111	52.5469	1.79176		0	0	0	0	0	0	0.300514		1	0		1	0	1	0
600819	2010	否	1	0.902354	0	22.591	0.036103	0.24128	0.0429935	0.444444	0.623202	51.8141	2.89037		3	0	0	0	0	0	0.300514		0	1		1	0	1	0
544	2010	否	1	1.08199	0	20.7203	0.073959	0.106035	0.138697	0.333333	0.410177	58.0531	2.89037		1	0	0	0	0	0	0.300514		0	0		0	0	0	0
2233	2010	否	0	0.926068	0	22.2887	0.064995	0.205855	0.170824	0.333333	0.514675	59.25	1.79176		0	0	0	0	0	0	0.300514		1	1		0	0	1	0
885	2010	否	1	0.919309	0	22.2026	0.041229	0.097675	0.116759	0.333333	0.629553	72.7641	2.56495		0	0	0	0	0	0	0.300514		1	0		0	0	1	0
2205	2010	否	1	1.01641	0	21.1026	0.045329	0.270576	-0.119416	0.333333	0.367841	57.05	2.30259		1	0	0	0	0	0	0.300514		1	0		1	0	0	0
300093	2010	否	0	1.01752	0	20.7045	0.044537	0.157422	0.0561342	0.333333	0.19068	58.3	2.83321		10	0	0	0	0	0	0.300514		0	1		0	0	1	0
600291	2010	否	1	0.928113	0	22.2623	0.006264	0.144359	0.0190289	0.333333	0.454857	37.2306	2.56495		0	0	0	0	0	0	0.300514		1	0		1	0	0	0
600552	2010	否	1	1.0374	0	20.5242	0.04894	0.037689	0.0555702	0.375	0.609706	36.7729	2.3979		0	0	0	0	0	0	0.300514		1	0		0	0	0	0
600660	2010	是	0	0.988334	1.09861	23.081	0.169184	0.399494	0.200159	0.333333	0.447132	36.8639	2.94444	0.693147	0	0	0	0.693147	0	0.693147	0.299576		0	1		1	1.09861	1	1.09861
600516	2010	否	0	1.03054	0	22.5582	0.067322	0.515859	-0.00611763	0.333333	0.497353	54.1138	2.48491		0	0	0	0	0	0	0.300514		1	0		1	0	0	0
2102	2010	否	0	1.00756	1.60944	21.2406	-0.051557	-0.15634	-0.051018	0.333333	0.646278	33.5585	2.19722	1.38629	2	0	0	0	0	1.60944	0.29914		1	1		1	1.60944	0	0
12	2010	是	1	0.897765	0	23.2466	0.128068	0.466906	0.189766	0.333333	0.457945	16.7164	3.29584		0	0	0	0	0	0	0.300514		0	1		0	0	0	0
300064	2010	否	0	0.870684	0	20.9217	0.06231	0.392451	0.0635745	0.333333	0.066731	55.5592	1.94591		1	0	0	0	0	0	0.300514		1	0		1	0	1	0
2066	2010	否	1	1.01942	0	21.2188	0.039011	0.713655	-0.0106406	0.333333	0.54288	52.6736	2.30259		0	0	0	0	0	0	0.300514		1	1		1	0	1	0
300089	2010	否	0	1.14009	0	20.5735	0.037959	0.114839	0.0467875	0.333333	0.150129	51.03	2.70805		1	0	0	0	0	0	0.300514		0	1		0	0	1	0
600176	2010	否	1	0.806339	0	23.473	0.02832	0.502718	0.0501099	0.333333	0.805555	59.8587	2.48491		0	0	0	0	0	0	0.300514		1	1		1	0	1	0
401	2010	否	1	0.889241	0	24.1328	0.051847	0.594772	0.0561596	0.333333	0.692911	54.6676	2.83321		1	0	0	0	0	0	0.300514		0	0		0	0	1	0
600539	2010	否	1	0.954542	0	20.7895	0.001107	-0.132708	-0.0106678	0.333333	0.177267	44.1823	2.48491		0	0	0	0	0	0	0.300514		1	0		0	0	0	0
2457	2010	否	0	1.22924	0	21.3217	0.069252	0.1687	-0.0167215	0.333333	0.19422	37.2604	2.48491		0	0	0	0	0	0	0.300514		1	0		1	0	1	0
2225	2010	否	0	1.17046	0	21.5217	0.069379	0.452894	0.0315701	0.363636	0.439136	47.513	2.19722		0	0	0	0	0	0	0.300514		1	0		1	0	1	0
877	2010	否	1	0.928379	0	23.0612	0.065189	0.386298	0.104714	0.333333	0.587359	46.7345	2.56495		0	0	0	0	0	0	0.300514		1	0		0	0	0	0
600801	2010	是	0	0.881348	0	23.6032	0.037048	0.226328	0.0864573	0.333333	0.682906	64.5273	2.89037		1	0	0	0	0	0	0.300514		0	0		0	0	1	0
600529	2010	否	1	1.03139	0	21.649	0.068143	0.218378	0.0859898	0.375	0.308414	24.9376	2.89037		0	0	0	0	0	0	0.300514		0	0		1	0	0	0
600802	2010	否	1	0.967089	0	21.9363	0.002434	0.180167	0.0704687	0.333333	0.667977	41.2223	2.89037		2	0	0	0	0	0	0.300514		0	1		0	0	0	0
928	2010	否	1	1.10938	0	21.6053	0.002032	0.126809	0.0021383	0.333333	0.603012	47.6096	2.89037		0	0	0	0	0	0	0.300514		0	0		1	0	0	0
2346	2010	否	0	1.05775	0	20.7262	0.039012	-0.081686	0.000485679	0.333333	0.09031	74.7944	1.79176		0	0	0	0	0	0	0.300514		1	1		1	0	1	0
2162	2010	否	0	0.938068	0	21.3345	0.01819	0.02607	0.00120999	0.444444	0.512812	69.1247	2.19722		2	0	0	0	0	0	0.300514		1	1		1	0	0	0
789	2010	否	1	0.924565	0	22.6083	0.044092	0.342581	0.120258	0.375	0.645621	52.4806	2.63906		2	0	0	0	0	0	0.300514		0	0		0	0	0	0
2201	2010	否	0	0.941125	0	20.7335	0.015217	0.39528	0.0420522	0.428571	0.621146	55.5012	2.83321		1	0	0	0	0	0	0.300514		0	1		1	0	0	0
2392	2010	否	0	1.27949	0	21.4611	0.051584	0.298969	-0.00967007	0.375	0.136073	47.9259	1.79176		0	0	0	0	0	0	0.300514		1	1		1	0	1	0
600318	2010	否	0	0.892239	0	21.2547	0.03823	0.346449	0.00806824	0.4	0.689639	53.8351	2.48491		0	0	0	0	0	0	0.300514		1	0		0	0	0	0
600425	2010	否	1	0.886015	0	22.2148	0.071686	0.402688	0.11574	0.333333	0.406997	45.9211	2.3979		1	0	0	0	0	0	0.300514		1	0		1	0	0	0
300073	2010	否	1	1.33294	0.693147	20.6895	0.035819	0.583271	-0.153573	0.428571	0.125269	52.3648	2.30259	0	0	0	0	0	0	0.693147	0.299923		1	1		0	0	1	0.693147
2271	2010	否	0	1.35164	0	21.5106	0.048748	1.38954	-0.085184	0.333333	0.530134	55.4224	2.56495		1	0	0	0	0	0	0.300514		1	1		1	0	0	0
935	2010	是	0	0.974846	0	21.0015	0.0354	-0.121582	0.104806	0.333333	0.604	58.0689	2.56495		0	0	0	0	0	0	0.300514		1	0		0	0	1	0
600585	2010	是	1	0.92282	0	24.8245	0.105183	0.380441	0.0994889	0.375	0.410185	66.1051	2.63906		0	0	0	0	0	0	0.300514		0	0		0	0	1	0
786	2010	否	1	0.959423	0	22.7189	0.083046	0.334058	0.123993	0.333333	0.562323	58.0042	2.63906		7	0	0	0	0	0	0.300514		0	1		1	0	1	0
2088	2010	否	0	0.99266	0	21.2357	0.07355	0.183412	0.0879483	0.333333	0.218674	48.2343	2.94444		0	0	0	0	0	0	0.300514		0	0		1	0	1	0
600668	2010	否	1	1.02105	0	21.4915	0.069607	0.000465	0.0147817	0.333333	0.41663	18.7968	3.09104		0	0	0	0	0	0	0.300514		0	1		0	0	0	0
600586	2010	否	0	0.903041	0	22.5216	0.062091	0.359938	0.0798189	0.333333	0.540956	41.1689	2.48491		0	0	0	0	0	0	0.300514		1	0		0	0	0	0
600449	2010	否	1	0.897402	0	22.5421	0.095551	0.341087	0.0890467	0.444444	0.553915	38.7356	2.56495		0	0	0	0	0	0	0.300514		1	0		0	0	0	0
795	2010	否	0	1.10782	0	21.0795	0.007321	0.418391	-0.078633	0.333333	0.820811	36.2344	2.63906		1	0	0	0	0	0	0.300514		0	0		1	0	0	0
600720	2010	否	1	0.940383	0	22.596	0.081912	0.214936	0.0964534	0.333333	0.565569	29.2132	2.70805		0	0	0	0	0	0	0.300514		0	0		0	0	0	0
2080	2010	否	1	1.07931	0	22.2331	0.068729	0.595629	0.0176029	0.333333	0.485304	64.6315	2.30259		0	0	0	0	0	0	0.300514		1	1		1	0	1	0
600883	2010	否	0	1.03208	0	20.1836	0.136619	-0.4719	-0.00997787	0.428571	0.053314	39.6151	3.04452		0	0	0	0	0	0	0.300514		0	0		0	0	0	0
600783	2010	否	1	1.04918	0	21.8607	0.139757	0.311253	-0.0077184	0.333333	0.292064	74.9145	2.89037		2	0	0	0	0	0	0.300514		0	0		1	0	1	0
2302	2010	否	1	1.08141	0	21.1606	0.075533	0.494942	0.0526176	0.333333	0.317386	64.7541	2.30259		0	0	0	0	0	0	0.300514		1	0		0	0	1	0
851	2010	否	1	1.43013	2.83321	21.5774	0.010414	0.342257	-0.0211005	0.571429	0.535683	16.7164	2.83321	2.77259	10	0	0	1.60944	0	2.56495	0.298095		0	0		0	0	0	0
600172	2010	否	0	0.855389	0	21.5845	0.028555	0.372851	0.157251	0.333333	0.530231	37.8791	2.56495		1	0	0	0	0	0	0.300514		1	0		1	0	0	0
2110	2010	否	1	1.1434	0	22.7576	0.014377	0.190068	0.0615786	0.428571	0.644824	76.8655	2.30259			0	0	0	0	0	0.300514		1	1		0	0	0	0
600282	2010	否	0	1.0044	0.693147	24.2847	0.026069	0.289707	0.0125765	0.333333	0.711699	84.4758	2.48491	0	0	0	0	0	0	0.693147	0.299923		1	1		1	0.693147	1	0.693147
898	2010	否	1	1.00297	0	25.3783	0.018551	0.31807	0.0858687	0.375	0.473476	82.6577	2.63906		0	0	0	0	0	0	0.300514		0	0		0	0	1	0
600231	2010	否	1	1.11106	0	22.8101	0.073985	0.352281	0.0696414	0.333333	0.538678	55.6163	2.83321		0	0	0	0	0	0	0.300514		0	0		0	0	0	0
825	2010	否	1	1.04749	0.693147	24.876	0.02157	0.213975	0.0662192	0.363636	0.639396	65.707	2.56495	0	11	0	0	0	0	0.693147	0.299923		1	0		0	0	1	0.693147
601003	2010	否	1	1.12227	0	23.6422	0.034077	0.397112	0.0302454	0.533333	0.714406	84.6018	2.3979		0	0	0	0	0	0	0.300514		1	0		1	0	1	0
600569	2010	否	1	1.03428	0	24.1711	0.002427	0.234966	-0.029241	0.333333	0.65641	60.569	2.89037		1	0	0	0	0	0	0.300514		0	0		1	0	1	0
709	2010	否	1	1.01237	0	25.3766	0.014144	0.341031	0.0166625	0.363636	0.704805	45.2216	2.83321		3	0	0	0	0	0	0.300514		0	0		1	0	0	0
708	2010	是	1	1.14976	0	22.2355	0.123843	0.419306	0.0851679	0.4	0.44039	62.4821	2.89037		0	0	0	0	0	0	0.300514		0	0		0	0	0	0
600808	2010	是	1	0.9971	1.09861	24.9733	0.016998	0.253011	0.00570584	0.444444	0.600616	73.8889	2.89037	0.693147	1	0	0	0	0	1.09861	0.299576		0	0		1	1.09861	1	1.09861
601005	2010	是	1	1.00267	0	23.8364	0.000445	0.559758	-0.0934045	0.333333	0.746514	78.8831	2.63906		2	0	0	0	0	0	0.300514		0	0		1	0	1	0
600507	2010	否	0	1.15789	0.693147	22.7378	0.041842	0.109658	0.0379793	0.4	0.697414	68.8534	2.48491	0	2	0	0	0	0	0.693147	0.299923		1	0		0	0	0	0
600126	2010	否	1	1.22109	0	22.9134	0.040705	0.235446	-0.00248882	0.363636	0.575286	66.2272	2.56495		5	0	0	0	0	0	0.300514		1	1		0	0	0	0
600005	2010	否	1	0.977863	0	25.058	0.022375	0.407387	0.0750822	0.363636	0.629377	65.3591	2.63906		1	0	0	0	0	0	0.300514		0	0		0	0	1	0
600019	2010	是	1	1.01071	0.693147	26.0988	0.061837	0.362867	0.0872678	0.4	0.484681	75.2391	2.3979	0	0	0	0	0	0	0.693147	0.299923		1	1		1	0.693147	1	0.693147
600581	2010	否	1	1.0846	0	23.2231	0.041025	0.438438	0.0723072	0.333333	0.724568	55.4272	2.3979		0	0	0	0	0	0	0.300514		1	0		0	0	0	0
761	2010	否	1	1.0335	0	24.3032	0.025795	0.283444	0.0721036	0.428571	0.58058	85.3545	2.63906		3	0	0	0	0	0	0.300514		0	0		1	0	1	0
600399	2010	否	1	1.08914	0	22.5806	0.004862	0.264403	0.0226162	0.352941	0.740361	58.6773	2.48491		0	0	0	0	0	0	0.300514		1	0		1	0	0	0
600307	2010	否	1	1.07991	0	24.1399	0.031539	0.099478	0.0286392	0.333333	0.631987	84.494	2.48491		1	0	0	0	0	0	0.300514		1	0		0	0	1	0
600102	2010	否	1	1.10897	1.38629	23.5445	0.007369	0.424908	0.131707	0.333333	0.643146	76.1632	2.63906	1.09861	7	0	0	0	0	1.38629	0.299331		0	0		0	0	0	0
932	2010	是	1	0.971333	1.09861	25.037	-0.036678	0.460913	-0.0386474	0.416667	0.806066	70.5672	2.48491	0.693147	2	0	0	0	0	1.09861	0.299576		1	0		0	0	1	1.09861
600390	2010	否	1	1.09961	0	21.0966	0.027362	0.281709	0.0586199	0.333333	0.546357	42.9019	2.48491		0	0	0	0	0	0	0.300514		1	0		0	0	0	0
717	2010	否	1	0.982244	0	23.8631	0.000907	0.410967	0.0171249	0.363636	0.748163	37.6137	3.09104		1	0	0	0	0	0	0.300514		0	1		1	0	0	0
2318	2010	否	0	1.12052	0	21.39	0.042822	0.127095	0.0296273	0.363636	0.26325	67.107	1.79176		2	0	0	0	0	0	0.300514		1	1		1	0	0	0
600117	2010	否	1	0.932087	0	23.2078	0.027386	0.359736	0.0124421	0.333333	0.741026	52.871	2.63906		4	0	0	0	0	0	0.300514		0	0		1	0	0	0
600022	2010	否	1	1.01044	0	24.2135	0.002622	0.209929	0.0167191	0.333333	0.779905	69.0836	2.3979		7	0	0	0	0	0	0.300514		1	0		1	0	1	0
600784	2010	否	1	1.36005	0	21.4687	0.050645	0.202123	-0.0272903	0.333333	0.697475	20.1355	2.89037		0	0	0	0	0	0	0.300514		0	0		0	0	0	0
600010	2010	否	1	1.03716	0	24.462	0.004681	0.191972	0.053201	0.333333	0.699191	62.4947	2.48491		0	0	0	0	0	0	0.300514		1	0		1	0	1	0
600894	2010	否	1	1.22827	0	22.1985	-0.022487	0.072023	0.0440073	0.363636	0.888976	63.8997	2.89037		0	0	0	0	0	0	0.300514		0	1		1	0	0	0
959	2010	否	1	1.06739	0	23.5883	0.013244	0.224581	0.0221165	0.4	0.52114	64.1766	2.48491		0	0	0	0	0	0	0.300514		1	1		0	0	1	0
2478	2010	否	0	1.18312	0	22.0006	0.06519	0.327599	0.0792323	0.333333	0.344423	46.2724	1.79176		0	0	0	0	0	0	0.300514		1	1		1	0	1	0
630	2010	否	1	1.13988	0	24.1944	0.031304	0.668135	-0.179331	0.333333	0.742978	59.215	2.94444		0	0	0	0	0	0	0.300514		0	0		0	0	1	0
2082	2010	否	0	1.41465	0	20.9983	0.11809	0.268758	0.123247	0.333333	0.288973	30.303	2.48491		0	0	0	0	0	0	0.300514		1	1		0	0	0	0
2501	2010	否	0	1.04696	0	21.3038	0.052255	0.30768	0.0486786	0.333333	0.362499	50.0801	2.30259		0	0	0	0	0	0	0.300514		1	0		0	0	1	0
612	2010	否	1	1.08873	0	22.0986	0.02926	0.096196	0.0903556	0.333333	0.483829	36.5383	2.89037		0	0	0	0	0	0	0.300514		0	0		0	0	0	0
600888	2010	否	0	1.00435	0	22.0576	0.076864	0.515852	0.062171	0.333333	0.430041	50.9514	2.70805		0	0	0	0	0	0	0.300514		0	0		1	0	0	0
600768	2010	否	0	1.21236	0	20.2244	0.034367	0.650477	0.0150849	0.333333	0.76235	55.3969	3.4012		0	0	0	0	0	0	0.300514		0	1		0	0	0	0
2203	2010	否	0	1.295	0	22.4147	0.044041	0.495724	-0.00827168	0.333333	0.712349	72.3192	2.30259		1	0	0	0	0	0	0.300514		1	1		0	0	1	0
300034	2010	否	1	1.30002	0	20.6106	0.051987	0.135512	0.0437035	0.333333	0.053314	65.925	1.94591		2	0	0	0	0	0	0.300514		1	1		0	0	1	0
2460	2010	否	0	1.14015	0	20.4703	0.054963	0.457189	-0.00609864	0.333333	0.074594	48.8295	1.79176		3	0	0	0	0	0	0.300514		1	0		1	0	1	0
60	2010	否	1	1.03786	0	23.4023	0.065198	0.27407	0.133323	0.363636	0.6138	40.3616	2.83321		1	0	0	0	0	0	0.300514		0	1		1	0	0	0
600432	2010	否	1	0.882893	0	22.9934	0.008567	0.99811	-0.0535174	0.375	0.610635	58.1403	2.3979		0	0	0	0	0	0	0.300514		1	0		1	0	1	0
600331	2010	否	0	1.02359	0	23.0565	-0.024695	0.058335	-0.075583	0.333333	0.802886	39.5141	2.83321		0	0	0	0	0	0	0.300514		0	0		1	0	0	0
2379	2010	否	0	1.06965	0	21.6004	0.01519	0.308414	-0.0180658	0.363636	0.639305	63.4258	1.79176		0	0	0	0	0	0	0.300514		1	0		1	0	1	0
600531	2010	否	1	1.29897	0	22.4712	0.026656	0.300616	-0.136402	0.333333	0.685592	48.9844	2.3979		0	0	0	0	0	0	0.300514		1	0		1	0	0	0
878	2010	否	1	1.14088	0	24.196	0.017943	0.959477	-0.010698	0.363636	0.836132	55.8355	2.56495		0	0	0	0	0	0	0.300514		1	0		1	0	1	0
2378	2010	否	0	1.08513	0	21.5101	0.06895	0.286668	-0.0673389	0.363636	0.431798	86.5842	2.3979		1	0	0	0	0	0	0.300514		1	0		1	0	1	0
600456	2010	否	1	1.09207	0	22.4305	0.002254	0.107398	-0.0533192	0.363636	0.310941	55.1517	2.48491		0	0	0	0	0	0	0.300514		1	0		1	0	0	0
807	2010	否	1	1.0057	0	23.1989	0.004112	0.406219	-0.018465	0.384615	0.616878	50.8778	2.56495		2	0	0	0	0	0	0.300514		1	0		0	0	1	0
2182	2010	否	0	1.09826	0	21.6833	0.011202	0.896865	-0.0362041	0.333333	0.605229	37.885	2.89037		0	0	0	0	0	0	0.300514		0	1		0	0	0	0
600362	2010	是	1	1.14419	0	24.7278	0.090525	0.478128	-0.0359817	0.363636	0.37027	77.2596	2.63906		0	0	0	0	0	0	0.300514		0	0		0	0	1	0
2149	2010	否	1	0.953958	0	21.6084	0.027676	0.601963	-0.0598509	0.333333	0.568874	63.3405	2.3979		0	0	0	0	0	0	0.300514		1	0		1	0	1	0
2237	2010	否	0	1.10927	0	22.4365	0.034334	0.989775	-0.187235	0.333333	0.753871	61.4301	2.83321		0	0	0	0	0	0	0.300514		0	0		1	0	1	0
2171	2010	否	0	1.52958	0	20.8225	0.079242	0.362206	0.00380913	0.428571	0.371468	65.1479	2.19722		1	0	0	0	0	0	0.300514		1	0		0	0	0	0
962	2010	否	1	1.03125	1.79176	21.986	0.023051	0.36571	0.027067	0.333333	0.640641	49.1581	2.48491	1.60944	0	0	0	0	0	1.79176	0.298984		1	0		1	1.79176	0	0
600595	2010	否	0	0.981172	0.693147	23.343	0.017845	0.690366	0.00820857	0.333333	0.772972	53.0814	2.89037	0	0	0	0	0	0.693147	0	0.299923		0	0		0	0	0	0
2160	2010	否	0	1.129	0	21.1404	0.029532	0.579273	0.0768211	0.333333	0.564569	54	1.94591		0	0	0	0	0	0	0.300514		1	1		0	0	1	0
2295	2010	否	0	1.4726	0	21.1104	0.049555	0.723013	-0.0914642	0.375	0.435125	49.7946	1.79176		0	0	0	0	0	0	0.300514		1	1		0	0	1	0
600961	2010	否	1	1.18568	0	22.5973	0.002774	0.068502	0.0476819	0.333333	0.668386	51.024	2.3979		0	0	0	0	0	0	0.300514		1	0		0	0	0	0
600459	2010	否	1	1.29058	0	20.9787	0.044181	0.723235	-0.176977	0.363636	0.495367	45.8016	2.3979		2	0	0	0	0	0	0.300514		1	0		0	0	0	0
751	2010	是	1	1.08306	0	22.971	-0.061603	0.612014	0.0878058	0.444444	0.869179	38.726	2.89037		2	0	0	0	0	0	0.300514		0	0		1	0	0	0
600549	2010	否	1	1.05096	0	23.2059	0.043054	-0.12619	0.0560633	0.375	0.657315	63.5919	2.63906		1	0	0	0	0	0	0.300514		0	1		1	0	0	0
600255	2010	否	0	1.35656	0	21.444	0.026463	0.330667	-0.0236645	0.333333	0.421268	33.983	2.56495		0	0	0	0	0	0	0.300514		1	0		0	0	0	0
600111	2010	否	1	1.08831	0	22.8968	0.155991	1.02778	0.107336	0.333333	0.51406	49.8164	2.63906		1	0	0	0	0	0	0.300514		0	0		1	0	0	0
2428	2010	否	0	0.961543	0	20.9529	0.061384	-0.066927	0.0842064	0.333333	0.053314	47.3982	2.56495		0	0	0	0	0	0	0.300514		1	0		1	0	1	0
2114	2010	否	1	1.07967	0	21.0096	-0.009146	0.064027	-0.0716869	0.333333	0.64205	58.3269	2.3979		3	0	0	0	0	0	0.300514		1	0		1	0	0	0
933	2010	否	1	0.961826	0	23.9288	0.041799	0.593594	0.0790553	0.555556	0.75829	43.5831	2.56495		4	0	0	0	0	0	0.300514		1	0		0	0	1	0
2333	2010	是	0	1.17403	0	21.0063	0.049901	0.031202	0.0583379	0.4	0.107176	75.4028	2.89037		1	0	0	0	0	0	0.300514		0	1		0	0	1	0
601600	2010	是	1	1.01071	0.693147	25.6743	0.006858	0.721905	0.0502672	0.375	0.595344	73.5116	2.30259	0	0	0	0	0	0	0.693147	0.299923		1	1		0	0	1	0.693147
600219	2010	否	0	0.89319	0	23.6652	0.051577	0.260337	0.0544562	0.333333	0.165328	48.2094	2.89037		1	0	0	0	0	0	0.300514		0	0		1	0	1	0
960	2010	否	1	1.06765	0.693147	23.1508	0.029283	0.295184	0.0127248	0.363636	0.593744	52.98	2.56495	0	2	0	0	0	0	0.693147	0.299923		1	0		1	0.693147	0	0
600782	2010	否	1	1.05744	0	24.0101	0.014444	0.612003	-0.0244165	0.363636	0.679633	80.8327	2.70805		1	0	0	0	0	0	0.300514		0	0		0	0	1	0
2026	2010	否	0	1.12537	0	20.4401	0.059972	0.251032	0.0465681	0.333333	0.253751	49.5102	2.56495		0	0	0	0	0	0	0.300514		1	0		1	0	0	0
2468	2010	否	0	1.37287	0	20.7985	0.074359	0.529017	0.0170905	0.333333	0.261317	69.0225	2.30259		0	0	0	0	0	0	0.300514		1	1		0	0	1	0
790	2010	否	0	1.07486	0	20.4612	0.015658	0.283965	0.150762	0.375	0.401104	26.897	3.13549		0	0	0	0	0	0	0.300514		0	0		0	0	0	0
2444	2010	否	0	1.35071	0.693147	21.7919	0.094241	0.203413	0.0514385	0.333333	0.09293	70.6145	2.30259	0	0	0	0	0	0	0.693147	0.299923		1	1		0	0	1	0.693147
2359	2010	否	0	1.22915	2.3979	20.5324	0.037386	-0.085646	-0.0568339	0.333333	0.219251	42.9514	2.19722	2.30259	12	0	0	0	0	2.3979	0.298467		1	0		1	2.3979	0	0
600992	2010	否	1	1.26249	0	21.0243	0.023154	0.117521	0.0583779	0.333333	0.374965	43.3579	2.3979		0	0	0	0	0	0	0.300514		1	0		1	0	0	0
2487	2010	否	0	1.38181	0	21.1408	0.064344	0.479659	-0.0756901	0.428571	0.071673	71.25	2.30259		0	0	0	0	0	0	0.300514		1	0		1	0	1	0
2035	2010	否	0	1.20932	1.79176	20.7998	0.114476	0.180374	0.202916	0.333333	0.556637	45.4608	2.94444	1.60944	2	0	0	0	0	1.79176	0.298984		0	1		0	0	0	0
2071	2010	否	0	1.11444	0	20.3873	0.028579	0.319506	0.00754772	0.333333	0.37109	49.231	2.30259		0	0	0	0	0	0	0.300514		1	1		1	0	0	0
2524	2010	否	0	1.27923	0	20.3559	0.032194	0.382933	-0.0267706	0.333333	0.324425	57.5974	2.30259		0	0	0	0	0	0	0.300514		1	0		0	0	1	0
600114	2010	否	0	0.947557	0	21.0659	0.039877	0.378151	0.0901207	0.333333	0.519124	47.5719	2.83321		0	0	0	0	0	0	0.300514		0	1		0	0	0	0
2403	2010	否	0	1.25162	0	21.4535	0.032279	0.289588	-0.076682	0.428571	0.246024	55.5375	2.89037		0	0	0	0	0	0	0.300514		0	1		1	0	1	0
39	2010	是	1	1.14409	0	24.7147	0.052666	1.5283	0.0273948	0.428571	0.645179	46.8034	2.94444		1	0	0	0	0	0	0.300514		0	1		1	0	1	0
890	2010	否	0	1.00739	0.693147	21.9406	0.005589	0.08926	0.0255085	0.333333	0.647268	21.692	2.89037	0	1	0	0	0	0	0.693147	0.299923		0	1		1	0.693147	0	0
2032	2010	否	0	1.2733	0	22.092	0.112668	0.366006	0.0316134	0.333333	0.303699	83.0795	2.56495		0	0	0	0	0	0	0.300514		1	1		1	0	1	0
2314	2010	否	0	1.01837	0	21.9399	0.04955	0.169925	0.072137	0.333333	0.394803	67.5105	2.30259		0	0	0	0	0	0	0.300514		1	1		0	0	1	0
2384	2010	否	0	1.09704	1.38629	21.2522	0.053456	0.497833	0.00133439	0.333333	0.179473	64.1438	2.56495	1.09861	8	0	0	0.693147	0	1.09861	0.299331		1	1		1	1.38629	1	1.38629
778	2010	否	1	1.15479	0.693147	24.0082	0.057832	0.493586	0.00858886	0.444444	0.548247	51.0682	2.63906	0	0	0	0	0	0	0.693147	0.299923		0	0		0	0	1	0.693147
639	2010	否	0	1.17535	0	20.6175	0.093073	2.49523	0.0499874	0.375	0.106485	54.5317	3.17805		0	0	0	0	0	0	0.300514		0	0		0	0	0	0
600165	2010	否	1	1.12552	0	21.3152	-0.029069	0.060591	-0.0602718	0.375	0.726434	33.2882	2.56495		0	0	0	0	0	0	0.300514		1	0		1	0	0	0
600558	2010	否	1	1.19348	0	21.3367	0.038736	0.126895	-0.000488867	0.333333	0.39454	39.2567	2.48491		0	0	0	0	0	0	0.300514		1	0		0	0	0	0
2150	2010	否	0	1.14294	0.693147	20.4274	0.072962	0.352952	0.0403061	0.333333	0.34868	64.3549	2.19722	0	0	0	0	0	0	0.693147	0.299923		1	1		0	0	0	0
2514	2010	否	0	1.20073	0	20.2464	0.073874	0.555972	0.050903	0.333333	0.183745	72.0588	2.30259		5	0	0	0	0	0	0.300514		1	1		1	0	1	0
2328	2010	否	0	1.20291	0	21.5962	0.065729	0.08245	0.0765909	0.333333	0.083702	65.95	2.63906		0	0	0	0	0	0	0.300514		0	1		0	0	1	0
2374	2010	否	0	1.08638	0	20.3303	0.051567	0.301802	-0.0980191	0.333333	0.203935	46.729	2.77259		0	0	0	0	0	0	0.300514		0	0		1	0	1	0
2443	2010	否	0	1.44916	0	21.3519	0.039572	0.107057	-0.0158643	0.333333	0.347783	58.8135	2.19722		0	0	0	0	0	0	0.300514		1	1		0	0	1	0
2084	2010	否	0	1.08861	0	21.2003	0.049353	0.388933	0.0600636	0.333333	0.480567	62.374	2.07944		1	0	0	0	0	0	0.300514		1	1		1	0	0	0
55	2010	否	0	1.21528	0	21.412	0.02425	0.272683	-0.0156629	0.428571	0.450407	16.7164	2.83321		2	0	0	0	0	0	0.300514		0	1		1	0	0	0
2047	2010	否	0	1.20709	0	21.0004	-0.016009	0.061392	0.013499	0.333333	0.329162	52.7147	2.30259		2	0	0	0	0	0	0.300514		1	1		0	0	0	0
2132	2010	否	0	1.04024	0.693147	21.6801	0.038673	0.45311	0.0674602	0.333333	0.550508	47.3488	2.77259	0	1	0	0	0	0	0.693147	0.299923		0	0		0	0	1	0.693147
2352	2010	否	0	1.21789	0.693147	20.5136	0.029299	0.141697	-0.0972174	0.333333	0.116906	61.2307	1.79176	0	0	0	0	0	0	0.693147	0.299923		1	0		1	0.693147	0	0
600806	2010	否	1	1.12712	0	21.5332	0.077173	0.164341	0.0575126	0.333333	0.363347	61.6393	2.89037		9	0	0	0	0	0	0.300514		0	0		1	0	0	0
2530	2010	否	0	1.08107	0	20.5731	0.046137	0.349164	0.0713129	0.333333	0.299018	65.9179	3.13549		2	0	0	0	0	0	0.300514		0	1		1	0	1	0
2158	2010	否	0	1.22187	0	20.5949	0.154965	0.689137	0.113851	0.333333	0.235321	75.8501	2.56495		0	0	0	0	0	0	0.300514		1	1		0	0	1	0
617	2010	否	1	1.06861	0.693147	21.651	0.006655	-0.106862	-0.0103421	0.4	0.665082	62.2143	2.70805	0	2	0	0	0	0	0.693147	0.299923		0	0		0	0	1	0.693147
2430	2010	否	1	1.08615	0	22.4476	0.071451	0.125437	0.0659667	0.333333	0.538143	81.1168	2.19722		0	0	0	0	0	0	0.300514		1	1		0	0	1	0
2046	2010	否	1	1.07834	0	20.5767	0.056062	0.439873	0.0472445	0.375	0.367477	42.8053	2.30259		1	0	0	0	0	0	0.300514		1	0		0	0	0	0
880	2010	否	1	1.32762	0	21.6431	0.088367	0.138697	0.221876	0.444444	0.634021	52.4507	2.56495		0	0	0	0	0	0	0.300514		1	0		0	0	1	0
601002	2010	否	0	1.04813	0	22.1076	0.060943	0.770338	0.083992	0.333333	0.501437	71.5763	2.77259		1	0	0	0	0	0	0.300514		0	1		1	0	1	0
300090	2010	否	0	0.975172	0	21.1201	0.035921	0.35052	-0.0191961	0.333333	0.412873	53.6061	2.63906		2	0	0	0	0	0	0.300514		0	0		1	0	1	0
2122	2010	否	0	0.987736	0.693147	22.6007	0.10717	0.098412	0.0527976	0.375	0.282362	50.9539	2.19722	0	1	0	0	0	0	0.693147	0.299923		1	1		1	0.693147	1	0.693147
2050	2010	否	0	1.24869	0	22.2205	0.084831	0.525724	0.0704317	0.333333	0.392558	69.2887	2.30259		3	0	0	0	0	0	0.300514		1	1		0	0	1	0
551	2010	否	1	1.08378	0	21.816	0.03816	0.305407	0.0474945	0.363636	0.465396	38.0095	2.89037		7	0	0	0	0	0	0.300514		0	1		0	0	0	0
570	2010	否	1	1.25713	0	21.9536	0.035624	0.179602	0.0185242	0.333333	0.389066	31.1062	2.83321		0	0	0	0	0	0	0.300514		0	1		0	0	0	0
601717	2010	否	1	1.39788	0	22.9234	0.098907	0.308475	0.0953291	0.333333	0.430566	54.7608	1.79176		1	0	0	0	0	0	0.300514		1	0		0	0	1	0
816	2010	否	0	1.19795	0	21.7324	0.048202	0.206367	0.057828	0.428571	0.493323	28.1791	2.63906		0	0	0	0	0	0	0.300514		0	1		0	0	0	0
2270	2010	否	0	1.02426	0	20.5226	0.031299	-0.203966	0.0448096	0.333333	0.329519	54.7247	2.19722		18	0	0	0	0	0	0.300514		1	0		1	0	1	0
601369	2010	否	1	1.23343	0	23.2095	0.055335	0.205287	0.132137	0.333333	0.592969	71.3477	2.48491		0	0	0	0	0	0	0.300514		1	0		0	0	1	0
600218	2010	否	1	1.23902	0	21.4332	0.046203	0.254994	0.0214279	0.363636	0.468321	48.0174	2.56495		0	0	0	0	0	0	0.300514		1	0		0	0	0	0
2011	2010	否	0	1.24287	0	22.3761	0.054765	0.619474	0.0558662	0.333333	0.622585	61.9917	2.30259		4	0	0	0	0	0	0.300514		1	1		0	0	1	0
600841	2010	是	1	1.35458	0	22.1212	0.024852	0.430445	0.0863535	0.333333	0.492912	51.3654	2.89037		0	0	0	0	0	0	0.300514		0	1		0	0	1	0
2164	2010	否	0	0.925709	0	21.2596	0.046018	0.327572	0.0138058	0.333333	0.306257	51.9356	2.48491		1	0	0	0	0	0	0.300514		1	1		1	0	1	0
300095	2010	否	0	0.96487	0	20.5746	0.037764	-0.135933	0.0726181	0.333333	0.232144	56.1039	2.30259		1	0	0	0	0	0	0.300514		1	0		0	0	1	0
600592	2010	否	1	1.08615	0	21.2718	0.054535	0.456034	0.0320654	0.333333	0.315658	46.831	2.63906		0	0	0	0	0	0	0.300514		0	1		1	0	0	0
678	2010	否	1	1.18851	0	20.639	0.027659	0.599264	-0.00841629	0.333333	0.455946	28.9186	2.89037		4	0	0	0	0	0	0.300514		0	0		1	0	0	0
600416	2010	是	1	1.18157	0	23.0649	0.022773	0.321136	-0.0277357	0.363636	0.708506	44.6373	2.48491		5	0	0	0	0	0	0.300514		1	0		0	0	0	0
2101	2010	否	1	1.06475	0	21.0001	0.064676	0.788507	-0.0353096	0.333333	0.364954	37.7431	2.3979		2	0	0	0	0	0	0.300514		1	1		0	0	0	0
300105	2010	否	1	1.40996	0	21.2676	0.060939	0.120176	0.0322949	0.333333	0.129865	60	2.56495		0	0	0	0	0	0	0.300514		1	0		0	0	1	0
600765	2010	否	1	1.10841	0	22.7892	0.03202	0.465052	0.00411183	0.363636	0.569205	49.2285	2.70805		0	0	0	0	0	0	0.300514		0	0		1	0	1	0
2265	2010	否	1	1.03512	0	20.5196	0.015202	0.189398	0.0336593	0.333333	0.318037	73.5019	1.79176		1	0	0	0	0	0	0.300514		1	0		0	0	0	0
862	2010	否	1	0.807308	1.79176	22.0323	0.011132	0.28923	0.0677688	0.333333	0.858165	29.2113	2.56495	1.60944	0	0	0	0	0	1.79176	0.298984		1	0		1	1.79176	0	0
600468	2010	否	1	1.12237	3.17805	20.6496	0.037847	0.372037	0.0892553	0.428571	0.397701	63.9824	2.48491	3.13549	9	0	0	0	0	3.17805	0.2978		1	1		0	0	1	3.17805
600862	2010	否	1	1.1305	0	22.0227	0.029631	0.901867	0.0627341	0.428571	0.682506	41.0529	3.09104		15	0	0	0	0	0	0.300514		0	1		1	0	0	0
2480	2010	否	0	1.13579	0	21.9625	0.041284	0.36503	-0.187235	0.333333	0.458975	49.1229	2.30259		0	0	0	0	0	0	0.300514		1	0		1	0	1	0
300091	2010	否	0	1.18292	0	20.9033	0.050834	-0.018952	-0.0159887	0.444444	0.33487	48.5167	1.79176		0	0	0	0	0	0	0.300514		1	1		0	0	1	0
581	2010	否	1	1.17619	0	22.6345	0.200271	0.743552	0.0792963	0.333333	0.357282	23.5175	2.94444		0	0	0	0	0	0	0.300514		0	1		0	0	0	0
519	2010	否	1	1.07982	0	19.9901	0.023633	0.196263	-0.0305658	0.428571	0.245625	30.7407	3.13549			0	0	0	0	0	0.300514		0	0		0	0	0	0
2418	2010	否	0	1.15331	0	21.1904	0.047563	0.534448	-0.142058	0.333333	0.334048	45.1121	1.79176		0	0	0	0	0	0	0.300514		1	1		0	0	1	0
777	2010	否	1	1.10923	0	21.0839	0.03542	0.043455	0.0240778	0.333333	0.346502	45.0606	2.63906		0	0	0	0	0	0	0.300514		0	1		1	0	0	0
600335	2010	否	1	1.09234	0	20.9103	-0.026885	0.207293	0.106486	0.333333	0.749569	47.0808	2.48491		3	0	0	0	0	0	0.300514		1	1		1	0	0	0
300129	2010	否	0	1.14929	0	21.1045	0.074599	0.127608	-0.0335943	0.461538	0.107747	24.663	2.30259		0	0	0	0	0	0	0.300514		1	1		1	0	1	0
2255	2010	否	0	1.16665	0	21.4932	0.065673	0.071097	0.0279293	0.333333	0.419011	41.2218	1.79176		0	0	0	0	0	0	0.300514		1	1		1	0	1	0
837	2010	否	1	1.13946	0.693147	21.3698	0.057064	0.257631	0.114952	0.375	0.443441	33.962	2.56495	0	16	0	0	0	0	0.693147	0.299923		1	0		1	0.693147	0	0
2347	2010	否	0	1.22757	0	20.7844	0.045986	-0.098803	0.00992466	0.444444	0.244961	59.2192	1.79176		1	0	0	0	0	0	0.300514		1	0		1	0	0	0
200771	2010	否	1	1.19388	0	22.5303	0.133659	0.192469	0.0822486	0.363636	0.458089	66.4654	2.56495			0	0	0	0	0	0.300514		1	1		1	0	1	0
2520	2010	否	0	1.26229	0	20.608	0.055457	0.309008	0.0423153	0.428571	0.190954	63.75	2.48491		13	0	0	0	0	0	0.300514		1	1		1	0	1	0
200706	2010	否	1	1.20232	0	21.8608	0.028181	0.322626	0.0210789	0.333333	0.536621	81.6742	2.63906			0	0	0	0	0	0.300514		0	0		1	0	1	0
600566	2010	否	0	0.977155	0	20.5761	0.009829	0.068116	0.0592339	0.363636	0.397248	33.1583	2.63906		1	0	0	0	0	0	0.300514		0	0		1	0	0	0
600343	2010	否	1	0.991079	0	21.3641	0.016026	0.275395	0.0042814	0.375	0.333026	46.6332	2.48491		0	0	0	0	0	0	0.300514		1	0		1	0	0	0
530	2010	否	1	1.17704	0	21.7922	0.037629	0.072415	0.0590291	0.333333	0.375602	36.5973	2.89037		1	0	0	0	0	0	0.300514		0	0		0	0	0	0
600243	2010	否	1	1.13337	0	21.1674	0.013891	0.090222	0.0454768	0.454545	0.49586	43.5065	2.56495		27	0	0	0	0	0	0.300514		1	0		1	0	0	0
600605	2010	否	0	1.94736	0	20.5231	0.005082	0.163392	-0.00453034	0.428571	0.438445	46.8821	2.99573		0	0	0	0	0	0	0.300514		0	1		0	0	0	0
2366	2010	否	0	1.40547	0	20.6002	0.071678	0.344133	-0.131446	0.333333	0.173902	33.3723	1.79176		0	0	0	0	0	0	0.300514		1	0		0	0	0	0
300145	2010	否	0	1.2573	0	20.8285	0.063394	0.601411	0.0904005	0.428571	0.165831	54.0743	2.99573		1	0	0	0	0	0	0.300514		0	1		0	0	1	0
2413	2010	否	0	1.24507	0	21.2358	0.050967	0.679772	-0.0938616	0.428571	0.350394	68.2193	2.19722		0	0	0	0	0	0	0.300514		1	1		0	0	1	0
404	2010	否	1	1.21757	0	22.002	0.021469	0.41812	0.0367072	0.333333	0.752424	42.2095	2.83321		0	0	0	0	0	0	0.300514		0	0		0	0	0	0
2147	2010	否	0	1.01631	0	20.7373	0.081148	0.568799	0.0443304	0.363636	0.133819	28.5997	2.07944		6	0	0	0	0	0	0.300514		1	0		1	0	0	0
410	2010	否	1	1.17792	0.693147	23.073	0.013311	0.346167	-0.0247249	0.333333	0.852209	44.5528	2.89037	0	2	0	0	0	0	0.693147	0.299923		0	0		1	0.693147	0	0
811	2010	否	1	1.14221	0	21.2649	0.07577	0.191375	0.0662025	0.333333	0.571663	48.247	3.13549		0	0	0	0	0	0	0.300514		0	0		1	0	0	0
595	2010	否	1	1.11113	0	20.4252	-0.210628	0.55977	-0.0203753	0.333333	0.722021	38.7795	2.70805		1	0	0	0	0	0	0.300514		0	0		1	0	0	0
2204	2010	否	1	0.980018	0	21.7799	0.047504	-0.001272	-0.0573666	0.333333	0.573869	74.7671	2.89037		0	0	0	0	0	0	0.300514		0	0		0	0	1	0
2472	2010	否	0	1.00766	0	21.1263	0.087382	0.59207	0.119795	0.333333	0.179976	30.3451	1.79176		11	0	0	0	0	0	0.300514		1	1		1	0	1	0
2438	2010	否	0	1.19555	0	20.6291	0.04846	0.053545	-0.0375548	0.333333	0.182763	52.5	2.30259		0	0	0	0	0	0	0.300514		1	1		1	0	1	0
601177	2010	否	1	1.08495	0	21.9064	0.045921	0.230919	0.0854906	0.333333	0.47533	66.2541	2.63906		0	0	0	0	0	0	0.300514		0	1		1	0	1	0
903	2010	否	1	1.06278	0	22.2372	0.03131	-0.065199	-0.0264896	0.555556	0.415519	43.7093	2.48491		2	0	0	0	0	0	0.300514		1	0		0	0	0	0
2248	2010	否	0	0.955198	0	21.4384	0.048141	0.165372	0.0221349	0.555556	0.450937	54.9659	1.94591		26	0	0	0	0	0	0.300514		1	0		1	0	0	0
600855	2010	否	1	1.35304	0	20.4585	-0.003913	0.497747	-0.000483789	0.333333	0.208165	26.2911	3.21888		1	0	0	0	0	0	0.300514		0	1		0	0	0	0
600475	2010	否	1	1.08111	0	22.3268	0.033752	0.222013	0.0549983	0.428571	0.736232	51.2004	2.3979		2	0	0	0	0	0	0.300514		1	1		1	0	0	0
300004	2010	否	0	1.25845	0	20.6959	0.063923	0.182934	-0.016131	0.333333	0.236906	56.7336	2.48491		0	0	0	0	0	0	0.300514		1	1		1	0	0	0
300130	2010	否	0	1.79101	2.83321	20.6544	0.062021	0.492306	-0.00321877	0.444444	0.065845	55.5118	1.79176	2.77259	3	1.09861	0	1.60944	0	2.3979	0.298095		1	1		1	2.83321	1	2.83321
300024	2010	否	1	1.14891	2.3979	21.0538	0.082597	0.183623	0.0863318	0.333333	0.229495	38.1346	2.3979	2.30259	6	1.38629	0	1.09861	0	1.79176	0.298467		1	0		1	2.3979	0	0
600843	2010	否	1	1.23599	0	21.2122	0.03289	0.02815	-0.0417278	0.333333	0.572467	27.4258	2.89037		0	0	0	0	0	0	0.300514		0	1		0	0	0	0
300021	2010	否	0	1.2277	0	20.4804	0.037341	0.213691	-0.0712011	0.333333	0.477062	62.2458	1.79176			0	0	0	0	0	0.300514		1	0		1	0	0	0
600761	2010	否	1	1.14388	0	22.0963	0.102662	0.634287	0.123384	0.333333	0.342583	41.3313	2.89037		2	0	0	0	0	0	0.300514		0	0		0	0	0	0
600262	2010	否	1	1.25486	0	21.8783	0.019878	0.017335	0.115789	0.333333	0.750157	62.8734	2.48491			0	0	0	0	0	0.300514		1	0		1	0	0	0
600055	2010	否	1	1.08522	0	20.7319	0.042288	-0.11806	-0.00455403	0.333333	0.417479	58.2108	2.63906		1	0	0	0	0	0	0.300514		0	1		1	0	0	0
2131	2010	否	0	1.15084	0	20.7769	0.110862	0.408771	0.0772432	0.375	0.364998	53.4944	2.30259		0	0	0	0	0	0	0.300514		1	1		0	0	0	0
157	2010	否	1	1.24147	0	24.8663	0.07283	0.550545	0.00865427	0.571429	0.563865	39.5172	2.48491		2	0	0	0	0	0	0.300514		1	0		0	0	0	0
600320	2010	是	1	0.939626	0	24.5363	-0.015733	-0.379041	0.114335	0.384615	0.655648	46.7299	2.94444		1	0	0	0	0	0	0.300514		0	1		1	0	1	0
600526	2010	否	1	1.3696	0	21.4302	0.005867	0.082329	0.0559168	0.363636	0.745239	50.9949	2.3979		1	0	0	0	0	0	0.300514		1	1		1	0	0	0
2111	2010	否	0	1.01599	0	20.911	0.053871	0.298551	0.0254248	0.363636	0.535255	68.4722	2.19722		0	0	0	0	0	0	0.300514		1	0		1	0	1	0
2445	2010	否	0	1.2157	0	20.8444	0.04391	-0.09469	0.00633977	0.4	0.221993	76.4727	1.79176		0	0	0	0	0	0	0.300514		1	1		1	0	1	0
2209	2010	否	0	1.02618	0	20.7743	0.044764	0.139438	0.0447736	0.428571	0.466413	55.836	2.56495		2	0	0	0	0	0	0.300514		1	1		1	0	0	0
600302	2010	否	1	1.16245	0	21.1416	0.017128	1.01295	0.00512034	0.428571	0.16528	48.2657	2.48491		0	0	0	0	0	0	0.300514		1	0		1	0	0	0
2272	2010	否	0	1.07036	0	20.8103	0.046482	0.388558	0.010512	0.333333	0.347259	55.1059	2.63906		0	0	0	0	0	0	0.300514		0	0		1	0	1	0
300056	2010	否	0	1.1686	0	19.9401	0.046308	0.291932	-0.0125886	0.333333	0.220631	53.0244	2.30259		5	0	0	0	0	0	0.300514		1	1		0	0	1	0
2423	2010	否	1	1.07104	0	21.6988	0.036133	-0.157222	0.0163567	0.333333	0.309298	83.0294	1.94591		0	0	0	0	0	0	0.300514		1	0		0	0	1	0
600582	2010	否	1	1.14253	0	23.0803	0.129622	0.207415	0.103433	0.333333	0.469559	65.7963	2.3979		0	0	0	0	0	0	0.300514		1	1		0	0	1	0
600031	2010	否	0	1.1618	0	24.1682	0.196678	1.05839	0.215347	0.416667	0.619712	60.975	2.3979		5	0	0	0	0	0	0.300514		1	0		0	0	1	0
300099	2010	否	0	1.15586	0	20.3311	0.092122	0.310671	0.0603752	0.428571	0.053314	62.946	2.56495		0	0	0	0	0	0	0.300514		1	0		1	0	1	0
2323	2010	否	0	1.28814	0	20.608	0.06011	-0.124072	0.00466206	0.333333	0.056619	63.4316	2.19722		0	0	0	0	0	0	0.300514		1	1		0	0	1	0
2196	2010	否	0	1.20424	0	20.162	0.039695	0.802013	0.0339771	0.333333	0.529298	58.0389	2.30259		2	0	0	0	0	0	0.300514		1	1		0	0	0	0
600072	2010	否	1	1.01299	0	21.5876	0.020601	-0.056028	-0.022986	0.333333	0.387738	41.0303	2.63906		3	0	0	0	0	0	0.300514		0	1		0	0	1	0
2031	2010	否	0	0.877093	0	21.2558	0.062267	0.396997	0.046447	0.333333	0.403202	49.9224	2.30259		3	0	0	0	0	0	0.300514		1	1		0	0	0	0
2177	2010	否	0	0.981859	0	21.1229	0.063063	0.034203	0.0247752	0.4	0.168004	59.9936	2.30259		0	0	0	0	0	0	0.300514		1	1		1	0	1	0
600388	2010	否	0	1.3526	0	22.4657	0.040408	-0.021105	0.02929	0.333333	0.63398	29.6326	2.56495		3	0	0	0	0	0	0.300514		1	1		1	0	0	0
2097	2010	否	0	1.23854	0	22.1914	0.046172	0.95508	-0.0746729	0.363636	0.637859	39.1157	2.30259		0	0	0	0	0	0	0.300514		1	0		1	0	0	0
852	2010	否	1	1.03883	0.693147	21.2278	0.06619	0.123695	0.110695	0.333333	0.324277	68.3567	2.56495	0	0	0	0	0	0	0.693147	0.299923		1	0		1	0.693147	1	0.693147
600815	2010	否	1	1.32835	0	22.8109	0.076739	0.943318	0.0582508	0.333333	0.599497	56.5688	2.83321		2	0	0	0	0	0	0.300514		0	1		0	0	0	0
300151	2010	否	0	1.17262	0	20.5201	0.049805	0.552471	0.0700346	0.428571	0.135046	64.4104	2.30259		0	0	0	0	0	0	0.300514		1	1		0	0	1	0
2278	2010	否	0	1.18132	0	20.9694	0.061254	0.038983	0.0193118	0.333333	0.132776	40.5355	2.89037			0	0	0	0	0	0.300514		0	1		1	0	1	0
2297	2010	否	1	0.925521	0	20.5311	0.032848	0.262809	0.0234012	0.333333	0.266098	40.0735	2.30259		1	0	0	0	0	0	0.300514		1	0		1	0	0	0
600268	2010	否	1	1.23838	2.89037	22.3769	0.026306	0.252989	0.0101925	0.363636	0.636217	56.1282	2.48491	2.83321	29	0	0	0	0	2.89037	0.298046		1	1		0	0	0	0
2009	2010	否	0	1.07886	1.79176	21.6581	0.031338	0.754783	0.063374	0.333333	0.715498	30.8272	2.3979	1.60944	0	0	0	1.38629	0	1.09861	0.298984		1	1		1	1.79176	0	0
600499	2010	否	0	1.12216	0	21.7988	0.083847	0.448241	0.0927949	0.333333	0.412572	29.7048	2.70805		0	0	0	0	0	0	0.300514		0	1		0	0	0	0
2435	2010	否	0	1.19871	0	20.7763	0.03956	0.121567	0.109411	0.333333	0.30921	36.9792	2.48491		0	0	0	0	0	0	0.300514		1	1		0	0	1	0
2197	2010	否	0	1.09599	0	20.6372	0.056329	-0.041553	-0.0293941	0.333333	0.507365	56.6712	2.89037		3	0	0	0	0	0	0.300514		0	1		1	0	0	0
300035	2010	否	0	1.35695	3.04452	20.524	0.053045	0.006027	-0.0505738	0.333333	0.100065	30.2439	1.94591	2.99573	0	0	0	3.04452	0	0	0.297915		1	0		1	3.04452	0	0
2223	2010	否	0	1.17086	0	20.7848	0.151685	0.6433	0.0617412	0.333333	0.173044	67.1362	1.79176		0	0	0	0	0	0	0.300514		1	1		0	0	1	0
821	2010	否	0	1.00419	0	21.0751	0.021708	0.338303	0.0537167	0.571429	0.184741	30.5856	2.89037		0	0	0	0	0	0	0.300514		0	0		1	0	0	0
2432	2010	否	0	1.37272	2.07944	20.5275	0.028844	-0.046164	-0.0316821	0.428571	0.053314	74.7675	2.77259	1.94591	0	0	0	0	0	2.07944	0.298739		0	1		0	0	1	2.07944
600435	2010	否	1	1.07663	2.07944	22.0353	0.057627	0.033526	0.0196837	0.444444	0.3332	52.474	2.3979	1.94591		2.07944	0	0	0	0	0.298739		1	1		1	2.07944	0	0
2529	2010	否	0	0.985099	0	21.046	0.044926	0.320735	0.0105182	0.333333	0.261375	50.7836	2.07944		1	0	0	0	0	0	0.300514		1	1		1	0	1	0
300103	2010	否	0	1.40691	0	20.3261	0.077841	0.146251	0.076869	0.333333	0.053314	67.2796	2.19722		0	0	0	0	0	0	0.300514		1	0		1	0	1	0
300030	2010	否	0	1.04154	0	20.2944	0.042934	0.178082	0.0443081	0.333333	0.092866	46.8959	2.70805		3	0	0	0	0	0	0.300514		0	1		0	0	1	0
425	2010	否	1	1.28002	0	23.9342	0.117672	0.218117	0.0191822	0.333333	0.513903	57.8947	2.89037		1	0	0	0	0	0	0.300514		0	1		0	0	1	0
925	2010	否	1	1.5586	0.693147	21.5525	0.023639	-0.131185	-0.0249239	0.363636	0.734818	59.0895	2.48491	0	2	0	0	0	0	0.693147	0.299923		1	1		0	0	1	0.693147
600346	2010	否	1	0.967902	0	21.4064	0.001783	0.356029	-0.00103273	0.428571	0.814495	43.6141	2.48491		1	0	0	0	0	0	0.300514		1	0		1	0	0	0
300029	2010	否	0	1.13151	0	21.0929	0.061513	0.526261	0.0361014	0.333333	0.149353	57.5	2.30259		0	0	0	0	0	0	0.300514		1	1		1	0	1	0
666	2010	否	1	1.155	0	23.1516	0.045015	0.777021	0.0923029	0.375	0.619194	65.8932	2.77259		15	0	0	0	0	0	0.300514		0	1		0	0	0	0
2459	2010	否	0	1.35586	0.693147	21.4767	0.045616	0.090326	-0.0636167	0.333333	0.375724	41.5666	1.79176	0	0	0	0	0	0	0.693147	0.299923		1	0		1	0.693147	1	0.693147
2006	2010	否	0	1.07936	1.09861	21.2625	0.056303	0.52214	0.130697	0.333333	0.762261	42.1663	2.3979	0.693147	2	0	0	0	0	1.09861	0.299576		1	1		1	1.09861	0	0
600169	2010	否	1	1.2281	0	23.4231	0.043811	0.196415	0.0325667	0.333333	0.63943	40.3593	2.56495		4	0	0	0	0	0	0.300514		1	0		0	0	0	0
2021	2010	否	0	1.14973	0	21.574	0.025076	1.45211	0.112744	0.333333	0.599234	30.919	2.83321		2	0	0	0	0	0	0.300514		0	1		0	0	0	0
600184	2010	否	1	1.14698	0	21.6595	0.036985	2.48208	-0.01575	0.363636	0.612478	71.3959	2.3979		1	0	0	0	0	0	0.300514		1	0		0	0	0	0
300092	2010	否	0	1.14902	0	20.2255	0.053705	0.068322	0.00164142	0.333333	0.145752	57.5804	2.63906		2	0	0	0	0	0	0.300514		0	0		1	0	1	0
600290	2010	否	0	1.51446	1.60944	21.6179	0.049245	0.429515	-0.0535303	0.333333	0.614032	49.0542	2.56495	1.38629	4	0	0	0	0	1.60944	0.29914		1	1		0	0	0	0
2499	2010	否	0	1.37268	0	20.4607	0.055587	0.032386	-0.00644228	0.333333	0.208736	50.4205	1.79176		0	0	0	0	0	0	0.300514		1	1		0	0	1	0
2532	2010	否	0	1.34347	0	20.7284	0.058786	0.268055	0.0637257	0.333333	0.2258	45	2.63906		1	0	0	0	0	0	0.300514		0	1		0	0	1	0
2337	2010	否	0	1.05844	0	21.1978	0.057083	-0.175957	-0.017497	0.4	0.213661	74.6667	2.3979		2	0	0	0	0	0	0.300514		1	1		1	0	1	0
2190	2010	否	1	0.977028	0	20.5829	0.055699	0.670106	0.0462136	0.333333	0.271207	72.2043	2.3979		1	0	0	0	0	0	0.300514		1	0		0	0	0	0
601268	2010	否	1	0.994751	0	23.7599	0.013429	-0.109844	-0.0194805	0.444444	0.728932	80.8967	2.30259		1	0	0	0	0	0	0.300514		1	0		1	0	1	0
300023	2010	否	0	1.77999	0	19.7128	0.035728	-0.43628	-0.0628091	0.428571	0.068928	62.25	2.30259		1	0	0	0	0	0	0.300514		1	0		0	0	0	0
2509	2010	否	0	1.3676	0	20.4434	0.054663	0.299461	0.0480076	0.428571	0.144076	62	1.79176		4	0	0	0	0	0	0.300514		1	1		0	0	1	0
600587	2010	否	1	1.2786	0	21.1227	0.043344	0.515216	0.0832755	0.333333	0.478837	37.0816	2.89037		2	0	0	0	0	0	0.300514		0	0		0	0	0	0
2526	2010	否	0	1.17208	0	21.769	0.048582	0.247161	0.0135563	0.333333	0.350377	43.5999	2.48491		0	0	0	0	0	0	0.300514		1	0		1	0	1	0
2152	2010	否	1	1.2401	1.79176	21.7435	0.171491	0.158168	0.0428714	0.333333	0.269563	57.1583	2.48491	1.60944	2	0	0	0	0	1.79176	0.298984		1	1		1	1.79176	1	1.79176
528	2010	否	1	1.25889	0	23.6462	0.083293	0.509004	0.0369208	0.333333	0.544765	45.2484	2.89037		1	0	0	0	0	0	0.300514		0	0		0	0	0	0
300003	2010	否	1	1.20443	0	21.5238	0.184413	0.362534	0.16807	0.375	0.072058	65.4273	1.79176		1	0	0	0	0	0	0.300514		1	1		1	0	1	0
600150	2010	否	1	1.03706	0	24.6636	0.051979	0.182975	0.152176	0.333333	0.66027	71.6698	2.56495		2	0	0	0	0	0	0.300514		1	1		0	0	1	0
680	2010	否	1	1.27189	0	23.0933	0.089139	0.926197	0.0199453	0.333333	0.591711	29.1404	2.89037		2	0	0	0	0	0	0.300514		0	0		0	0	0	0
300152	2010	否	0	1.50272	0.693147	21.1422	0.040816	0.00585	0.0331699	0.363636	0.130513	66.6667	2.07944	0	0	0	0	0	0	0.693147	0.299923		1	1		0	0	1	0.693147
601989	2010	否	1	1.13428	1.38629	24.5078	0.036762	0.102918	-0.0255471	0.384615	0.475406	72.1335	1.79176	1.09861	4	0	0	0	0	1.38629	0.299331		1	1		0	0	1	1.38629
2531	2010	否	0	1.04528	0.693147	21.4187	0.043259	0.099645	0.0594859	0.428571	0.200014	69.9878	1.79176	0	0	0	0	0	0	0.693147	0.299923		1	1		0	0	1	0.693147
300097	2010	否	0	1.44451	1.09861	19.98	0.056867	0.224684	-0.0667629	0.428571	0.168442	63.9283	2.48491	0.693147	0	1.09861	0	0	0	0	0.299576		1	0		1	1.09861	1	1.09861
923	2010	否	1	1.25766	0	20.8371	0.017702	0.237864	-0.00944448	0.333333	0.446237	54.5539	2.48491		1	0	0	0	0	0	0.300514		1	0		1	0	0	0
600710	2010	否	1	1.26002	0	21.7824	0.097176	0.42127	0.00879669	0.333333	0.493892	36.8395	2.70805		1	0	0	0	0	0	0.300514		0	1		0	0	0	0
2523	2010	否	1	1.21981	0	21.0668	0.053561	0.081553	-0.0166213	0.333333	0.254293	38.7393	2.48491		0	0	0	0	0	0	0.300514		1	0		1	0	1	0
600312	2010	否	1	1.1814	2.30259	22.2663	0.000613	-0.107937	-0.077474	0.428571	0.417983	27.5835	2.48491	2.19722	16	0	0	0	0	2.30259	0.298548		1	0		0	0	0	0
600560	2010	否	1	1.22728	0	21.4795	0.02507	0.042364	0.0064592	0.333333	0.744226	48.1997	2.48491		1	0	0	0	0	0	0.300514		1	1		1	0	0	0
2490	2010	是	0	0.995068	0	22.2464	0.060392	0.302742	0.0848187	0.333333	0.401885	71.3529	2.30259		0	0	0	0	0	0	0.300514		1	0		0	0	1	0
601106	2010	否	1	1.00619	0	24.0601	0.028456	-0.061327	-0.0607013	0.444444	0.411004	69.3398	1.79176		5	0	0	0	0	0	0.300514		1	0		1	0	1	0
600418	2010	否	1	1.15349	0	23.4663	0.075728	0.478439	0.100431	0.333333	0.646413	43.4462	2.48491		0	0	0	0	0	0	0.300514		1	0		0	0	0	0
600151	2010	否	1	0.909411	0	22.7898	0.016925	0.899205	-0.0613367	0.333333	0.543794	60.715	2.56495		2	0	0	0	0	0	0.300514		1	1		1	0	0	0
2284	2010	否	0	1.17606	0	21.3267	0.068134	0.321865	0.071377	0.333333	0.445254	65.3344	2.3979		2	0	0	0	0	0	0.300514		1	1		0	0	0	0
2488	2010	否	0	1.09912	0	21.022	0.045938	0.553332	0.0537275	0.333333	0.351893	42.5	2.70805		0	0	0	0	0	0	0.300514		0	1		1	0	1	0
2355	2010	否	0	1.22646	0	21.2974	0.054131	0.254724	-0.0617277	0.333333	0.336121	51.075	2.48491		1	0	0	0	0	0	0.300514		1	0		1	0	1	0
600741	2010	是	1	1.26971	0	24.3031	0.125044	0.786238	0.125303	0.333333	0.460329	62.5444	2.94444		1	0	0	0	0	0	0.300514		0	1		0	0	1	0
600375	2010	否	1	1.34663	0.693147	21.4425	0.13045	0.499682	0.152405	0.333333	0.601647	40.1147	2.48491	0	5	0	0	0	0.693147	0	0.299923		1	0		1	0.693147	0	0
550	2010	是	1	1.21816	0	23.1425	0.15546	0.511319	0.241834	0.333333	0.444496	72.6865	2.89037		0	0	0	0	0	0	0.300514		0	0		0	0	1	0
2448	2010	否	0	1.16798	0	20.9377	0.083925	0.321141	0.021242	0.363636	0.281678	41.0821	3.04452		1	0	0	0	0	0	0.300514		0	0		1	0	1	0
700	2010	否	0	1.07408	0	22.0828	0.015998	0.140966	0.0300979	0.4	0.763317	35.9615	3.13549		0	0	0	0	0	0	0.300514		0	1		1	0	0	0
868	2010	否	1	1.31591	0	21.6542	0.030227	0.439363	0.0522244	0.363636	0.689256	42.6098	2.63906		1	0	0	0	0	0	0.300514		0	0		0	0	0	0
957	2010	否	1	1.28865	0	21.2161	0.02409	0.382131	0.0662054	0.375	0.640666	27.4114	2.83321		0	0	0	0	0	0	0.300514		0	0		1	0	0	0
600213	2010	否	1	1.20595	0	20.4934	0.008292	0.274014	0.0112703	0.375	0.723456	59.219	2.56495		2	0	0	0	0	0	0.300514		1	1		0	0	0	0
600686	2010	否	1	1.31445	0	23.2433	0.040268	0.372529	0.112501	0.428571	0.759329	34.2205	2.94444		1	0	0	0	0	0	0.300514		0	1		0	0	0	0
2085	2010	是	0	1.12721	0	21.1662	0.106984	0.399014	0.150052	0.333333	0.321888	59.9422	2.30259		0	0	0	0	0	0	0.300514		1	1		0	0	1	0
2013	2010	否	1	1.11949	0	20.3752	0.049833	0.245386	0.0546177	0.375	0.33976	40.6798	2.3979		4	0	0	0	0	0	0.300514		1	0		1	0	0	0
927	2010	否	1	1.15966	0	22.9293	0.033288	0.154537	-0.0951365	0.333333	0.599902	79.3069	2.63906		2	0	0	0	0	0	0.300514		0	1		0	0	1	0
600178	2010	否	1	1.18738	0	22.0227	0.036599	0.082961	0.0526765	0.333333	0.378798	57.218	2.56495		0	0	0	0	0	0	0.300514		1	0		0	0	0	0
951	2010	是	1	1.31946	0	23.7041	0.044478	0.419596	0.015657	0.333333	0.797105	65.8979	2.56495		1	0	0	0	0	0	0.300514		1	0		1	0	1	0
2510	2010	否	0	1.04497	0	21.4971	0.038107	0.396264	-0.0160464	0.363636	0.4048	22.0074	2.70805		0	0	0	0	0	0	0.300514		0	1		1	0	1	0
900953	2010	否	1	1.26245	0	22.0765	0.063689	0.116367	0.0665715	0.333333	0.66451	47.0779	2.56495			0	0	0	0	0	0.300514		1	1		0	0	1	0
2434	2010	否	0	1.0676	0	21.4737	0.070634	0.137586	-0.0142137	0.333333	0.1575	69.825	2.07944		0	0	0	0	0	0	0.300514		1	1		1	0	1	0
338	2010	否	1	1.21096	0	24.6776	0.153358	0.781259	0.166846	0.333333	0.551952	45.2644	2.19722		0	0	0	0	0	0	0.300514		1	0		1	0	1	0
600760	2010	否	1	1.17455	0	21.8928	0.021553	1.15373	-0.000120339	0.333333	0.624788	30.2153	2.89037		4	0	0	0	0	0	0.300514		0	0		1	0	0	0
2406	2010	否	0	1.16757	0	21.4038	0.093763	0.645687	0.0119002	0.333333	0.074663	40.2219	1.79176		0	0	0	0	0	0	0.300514		1	0		0	0	1	0
800	2010	否	1	1.3078	0	23.5954	0.107428	0.346587	0.132564	0.375	0.504913	57.414	2.63906		0	0	0	0	0	0	0.300514		0	0		0	0	1	0
559	2010	否	0	1.13264	0	22.8125	0.058474	0.403919	0.0558752	0.333333	0.499961	57.5073	2.89037		4	0	0	0	0	0	0.300514		0	1		1	0	0	0
572	2010	否	0	1.13826	0	23.2678	0.040001	0.625102	0.123702	0.375	0.37421	41.2289	2.89037		0	0	0	0	0	0	0.300514		0	0		0	0	1	0
600166	2010	否	1	1.29729	1.09861	23.9277	0.066798	0.192964	0.0436536	0.333333	0.672853	42.8462	2.70805	0.693147	2	0	0	0.693147	0	0.693147	0.299576		0	1		0	0	1	1.09861
600565	2010	否	0	1.59217	0	22.4186	0.01304	1.20597	0.0937632	0.4	0.72148	35.3486	2.3979		1	0	0	0	0	0	0.300514		1	0		1	0	0	0
2213	2010	否	0	1.17199	0	19.7899	0.102661	0.548684	0.0880805	0.428571	0.297019	50.6961	2.3979		1	0	0	0	0	0	0.300514		1	1		1	0	0	0
2048	2010	否	0	1.20896	0	22.1207	0.12995	0.184643	0.0827127	0.333333	0.266716	27.3168	2.30259		0	0	0	0	0	0	0.300514		1	1		1	0	0	0
600523	2010	否	1	1.16581	0	21.67	0.056787	0.265859	0.0387995	0.363636	0.352542	59.3805	2.48491		0	0	0	0	0	0	0.300514		1	0		1	0	1	0
600991	2010	否	1	1.03091	0	22.5656	0.023394	0.270393	0.0515009	0.363636	0.607131	65.567	2.70805		2	0	0	0	0	0	0.300514		0	0		0	0	1	0
300100	2010	否	0	1.21459	0	20.8804	0.09221	0.427791	0.0783681	0.333333	0.297329	72.2995	1.79176		0	0	0	0	0	0	0.300514		1	1		1	0	1	0
601777	2010	否	0	1.15569	0	23.0407	0.037446	0.270482	0.0170555	0.333333	0.529786	78.3227	2.63906		0	0	0	0	0	0	0.300514		0	0		1	0	1	0
2454	2010	否	0	1.33141	0	21.5596	0.106968	0.414216	0.0203953	0.333333	0.227983	65.6925	1.79176		0	0	0	0	0	0	0.300514		1	1		1	0	1	0
600093	2010	否	0	1.05064	0	20.2842	0.002112	0.151796	-0.12501	0.333333	0.435645	34.2892	2.63906		0	0	0	0	0	0	0.300514		0	0		1	0	0	0
883	2010	否	1	0.827915	0	24.0689	0.035049	1.43216	0.0819662	0.333333	0.672521	86.1985	2.56495		1	0	0	0	0	0	0.300514		1	0		0	0	0	0
600104	2010	是	1	1.07586	0	26.1563	0.099775	1.25011	0.109132	0.333333	0.642774	79.0518	2.63906		0	0	0	0	0	0	0.300514		0	1		0	0	1	0
2363	2010	否	0	1.01529	0	21.1845	0.031954	0.130125	-0.0406126	0.428571	0.438984	75.5877	2.83321		0	0	0	0	0	0	0.300514		0	0		1	0	1	0
2126	2010	否	0	1.15824	0	21.2282	0.082761	0.644959	0.091873	0.444444	0.58747	23.2789	2.48491		1	0	0	0	0	0	0.300514		1	1		1	0	0	0
600006	2010	否	1	1.21105	0	23.6584	0.032067	0.383521	0.0191181	0.333333	0.61405	61.3076	2.48491		4	0	0	0	0	0	0.300514		1	0		0	0	1	0
600303	2010	否	0	1.16189	0.693147	22.6185	0.037193	0.50944	0.0444948	0.333333	0.678064	26.1768	2.77259	0	0	0	0	0	0	0.693147	0.299923		0	0		0	0	0	0
600148	2010	否	1	1.20989	0	20.5207	0.041289	0.793033	0.0390325	0.333333	0.628533	61.6652	2.56495		0	0	0	0	0	0	0.300514		1	0		1	0	0	0
600742	2010	否	1	1.2966	0	21.9989	0.17257	0.734002	0.0469926	0.4	0.29076	33.4147	2.89037		0	0	0	0	0	0	0.300514		0	0		0	0	0	0
600066	2010	否	0	1.32902	0	22.6398	0.126101	0.534834	0.193864	0.333333	0.634271	38.6941	2.89037		1	0	0	0	0	0	0.300514		0	0		0	0	1	0
600081	2010	否	1	1.29164	0	21.2379	0.130669	0.788138	0.0408434	0.333333	0.610457	66.7285	2.63906		0	0	0	0	0	0	0.300514		0	1		0	0	0	0
600676	2010	否	1	1.08828	0.693147	22.3226	0.052101	0.527813	0.0771834	0.333333	0.485184	54.7082	2.89037	0	4	0	0	0	0	0.693147	0.299923		0	1		0	0	0	0
1696	2010	否	0	1.30475	0	21.9393	0.10744	0.131371	0.046112	0.363636	0.3661	45.396	3.09104		0	0	0	0	0	0	0.300514		0	0		0	0	0	0
913	2010	否	1	1.22955	1.09861	22.0554	0.014019	0.04128	-0.0629587	0.363636	0.612513	60.6561	2.48491	0.693147	2	0	0	0	0	1.09861	0.299576		1	1		0	0	0	0
200054	2010	否	1	1.09528	0	21.8861	0.00375	0.112799	0.00712385	0.363636	0.850776	74.4503	2.77259			0	0	0	0	0	0.300514		0	0		0	0	1	0
600685	2010	否	1	1.19631	0.693147	23.2212	0.058442	0.070314	0.0854526	0.363636	0.691224	66.1409	2.89037	0	1	0.693147	0	0	0	0	0.299923		0	1		1	0.693147	1	0.693147
300123	2010	否	0	1.02078	0	20.6976	0.032805	0.341899	0.035358	0.333333	0.195474	50.8903	2.07944		0	0	0	0	0	0	0.300514		1	0		1	0	1	0
600960	2010	否	1	1.08506	0	21.4532	0.058917	0.444885	0.137811	0.333333	0.611456	50.8148	2.48491		1	0	0	0	0	0	0.300514		1	0		0	0	0	0
300011	2010	否	0	1.13487	0	20.519	0.085023	0.203725	0.00156878	0.333333	0.162805	59.701	2.19722		1	0	0	0	0	0	0.300514		1	1		1	0	1	0
600893	2010	否	1	1.09634	0	22.8216	0.026943	0.187128	0.0567254	0.333333	0.522782	58.1944	2.89037		3	0	0	0	0	0	0.300514		0	0		1	0	1	0
768	2010	否	1	1.21631	0	23.7289	0.018675	0.280898	0.00551165	0.375	0.506343	58.4855	2.63906		1	0	0	0	0	0	0.300514		0	0		1	0	1	0
600316	2010	否	1	1.04251	0	22.5671	0.023091	0.084761	0.0140721	0.333333	0.253346	51.7107	2.48491		4	0	0	0	0	0	0.300514		1	0		1	0	1	0
601766	2010	是	1	1.11657	0	25.0214	0.044178	0.39912	0.0505151	0.555556	0.675926	73.8133	1.79176			0	0	0	0	0	0.300514		1	1		1	0	1	0
601890	2010	否	0	1.27827	0	22.0696	0.043199	0.011374	-0.0300587	0.333333	0.256628	38.1914	2.3979		0	0	0	0	0	0	0.300514		1	1		1	0	1	0
600967	2010	否	1	1.13258	0	21.5896	0.029234	0.203084	0.142067	0.363636	0.516444	36.0046	2.3979		0	0	0	0	0	0	0.300514		1	0		0	0	0	0
571	2010	否	0	1.02423	0	21.5064	0.09024	0.127019	0.0671219	0.333333	0.18914	21.1207	2.94444		0	0	0	0	0	0	0.300514		0	0		0	0	0	0
2367	2010	否	0	1.21422	0	21.4669	0.056988	0.32284	0.0920709	0.375	0.399437	57.97	1.79176		0	0	0	0	0	0	0.300514		1	1		1	0	1	0
600879	2010	否	1	1.00502	2.07944	22.5771	0.023897	0.172555	0.00951344	0.333333	0.508588	27.687	3.21888	1.94591	11	0	0	2.07944	0	0	0.298739		0	0		1	2.07944	0	0
601299	2010	是	1	1.14387	0	25.0692	0.026304	0.534812	0.0117273	0.571429	0.687223	69.2148	1.79176		1	0	0	0	0	0	0.300514		1	1		1	0	1	0
600877	2010	否	1	1.28678	0	21.8667	-0.088471	-0.084179	0.0182134	0.375	0.789942	28.4797	3.17805		4	0	0	0	0	0	0.300514		0	0		0	0	0	0
738	2010	否	1	0.973551	0	22.0709	0.044539	-0.059225	0.143674	0.384615	0.393761	68.0255	2.63906		3	0	0	0	0	0	0.300514		0	0		1	0	1	0
2283	2010	否	0	0.992374	0	21.5859	0.100376	0.798527	0.163597	0.333333	0.259021	60.933	1.79176		0	0	0	0	0	0	0.300514		1	0		1	0	1	0
600391	2010	否	1	1.00683	0	21.2859	0.025707	0.113687	0.0982841	0.333333	0.652791	53.5138	2.48491		2	0	0	0	0	0	0.300514		1	0		1	0	0	0
710	2010	否	1	1.29686	0	19.7642	0.019769	0.13499	0.198801	0.428571	0.681101	59.8474	2.63906		0	0	0	0	0	0	0.300514		0	0		0	0	0	0
600501	2010	否	1	1.12895	0	21.9719	0.022974	0.215402	0.0268395	0.333333	0.6495	47.7042	2.48491		3	0	0	0	0	0	0.300514		1	1		0	0	0	0
600099	2010	否	1	1.04868	0	20.0787	0.006265	0.09434	0.0255918	0.333333	0.081225	43.9161	2.63906		0	0	0	0	0	0	0.300514		0	1		0	0	0	0
600679	2010	否	1	1.29665	0	20.9843	0.006337	0.005062	0.00378265	0.375	0.432311	34.2929	2.89037		0	0	0	0	0	0	0.300514		0	1		0	0	0	0
625	2010	是	1	1.21879	0	24.1396	0.065856	0.312194	0.0884896	0.333333	0.652501	47.6889	2.70805		0	0	0	0	0	0	0.300514		0	0		0	0	1	0
920	2010	否	1	1.10608	0	21.1001	0.057128	0.436892	0.144332	0.4	0.336133	43.9679	2.48491		0	0	0	0	0	0	0.300514		1	0		0	0	0	0
600495	2010	否	1	1.16066	0	21.4516	0.021909	0.150597	0.0444206	0.363636	0.329506	38.5911	2.3979		1	0	0	0	0	0	0.300514		1	0		0	0	0	0
600818	2010	否	0	1.20318	0	20.4264	0.02861	0.035782	0.0463667	0.4	0.503801	50.638	2.89037		0	0	0	0	0	0	0.300514		0	1		0	0	0	0
600038	2010	否	1	1.44739	0	21.7476	0.042957	0.082638	0.0356743	0.333333	0.486834	62.5001	2.48491		0	0	0	0	0	0	0.300514		1	0		1	0	1	0
2527	2010	否	0	1.12436	0	21.0081	0.061968	0.231539	0.0267621	0.333333	0.119728	39.242	2.77259		5	0	0	0	0	0	0.300514		0	1		1	0	1	0
2260	2010	否	0	1.28495	0	20.2372	0.01963	0.249078	0.125368	0.375	0.487602	75	1.79176		0	0	0	0	0	0	0.300514		1	1		0	0	0	0
600875	2010	否	1	1.11986	0	25.1331	0.032534	0.146189	0.0237339	0.333333	0.85673	67.7788	2.89037		0	0	0	0	0	0	0.300514		0	0		1	0	1	0
2358	2010	否	0	1.32072	2.19722	20.9154	0.058326	0.202979	0.0244157	0.375	0.281044	66.6373	2.3979	2.07944	11	0	0	0	0	2.19722	0.298638		1	0		0	0	1	2.19722
2123	2010	否	0	1.14738	0.693147	21.7911	0.101727	0.449682	0.0089395	0.333333	0.423052	35.4563	2.56495	0	0	0	0	0	0	0.693147	0.299923		1	0		1	0.693147	1	0.693147
300140	2010	否	1	1.21347	0.693147	20.6009	0.055869	0.144834	0.0323254	0.333333	0.119328	52.7623	2.30259	0	3	0	0	0	0	0.693147	0.299923		1	0		1	0.693147	1	0.693147
2212	2010	否	0	1.24198	1.38629	21.3481	0.085386	0.470574	-0.0624633	0.333333	0.124266	68.0525	3.2581	1.09861	0	0	0	0	0	1.38629	0.299331		0	1		1	1.38629	1	1.38629
600577	2010	否	0	1.33657	0	21.9521	0.042782	0.899606	-0.144877	0.333333	0.66127	36.7325	2.3979		0	0	0	0	0	0	0.300514		1	0		0	0	0	0
2322	2010	否	0	1.2694	3.2581	20.6622	0.070353	0.446788	-0.00592222	0.333333	0.061476	51.2294	1.79176	3.21888	14	0	0	0	0	3.2581	0.297732		1	1		1	3.2581	1	3.2581
300062	2010	否	0	1.22586	1.79176	20.5802	0.065133	0.291785	-0.0452232	0.333333	0.183964	66.12	2.19722	1.60944	3	0	0	0	0	1.79176	0.298984		1	1		1	1.79176	1	1.79176
600336	2010	否	1	1.27443	0	21.6384	0.027128	0.400463	0.0235446	0.375	0.771882	52.0724	2.56495		7	0	0	0	0	0	0.300514		1	0		0	0	0	0
600690	2010	否	0	1.36233	2.07944	24.0997	0.0965	0.837153	0.190781	0.333333	0.675787	45.4919	3.09104	1.94591	16	0	0	1.60944	0	1.38629	0.298739		0	0		0	0	1	2.07944
2074	2010	否	0	1.05796	1.60944	20.5501	0.044065	0.168223	0.00776747	0.363636	0.4437	34.4261	2.77259	1.38629	7	0	0	0	0	1.60944	0.29914		0	1		1	1.60944	0	0
536	2010	否	0	0.956093	0	22.2739	0.099171	2.49523	0.161	0.571429	0.327206	81.0075	3.4012		0	0	0	0	0	0	0.300514		0	1		0	0	1	0
600550	2010	否	1	0.997563	1.09861	23.512	0.038932	0.269582	0.0369204	0.454545	0.672191	57.1443	2.48491	0.693147	1	0	0	0	0	1.09861	0.299576		1	0		1	1.09861	1	1.09861
2242	2010	否	0	1.34547	0	22.1895	0.155951	0.153153	0.126824	0.333333	0.300825	71.9207	2.19722		0	0	0	0	0	0	0.300514		1	0		0	0	1	0
2471	2010	否	0	1.44371	0	21.312	0.036393	0.382229	0.0286421	0.333333	0.530298	75.2206	1.79176		0	0	0	0	0	0	0.300514		1	1		1	0	1	0
2335	2010	否	0	1.33622	0	20.8328	0.083606	0.418976	0.0630572	0.428571	0.275737	65.3833	2.48491		4	0	0	0	0	0	0.300514		1	1		0	0	0	0
967	2010	否	0	1.3366	1.38629	20.8244	0.015934	0.703139	-0.047296	0.428571	0.518914	41.9787	2.89037	1.09861	0	0	0	0	0	1.38629	0.299331		0	1		0	0	0	0
2508	2010	否	0	1.52456	0	21.2447	0.079756	0.31838	0.0689115	0.333333	0.186028	61.625	2.3979		1	0	0	0	0	0	0.300514		1	1		1	0	1	0
300040	2010	否	0	1.20589	0.693147	20.857	0.045803	0.242126	-0.0882453	0.333333	0.221164	50.4901	2.3979	0	3	0	0	0	0	0.693147	0.299923		1	0		1	0.693147	0	0
2334	2010	否	0	1.32434	1.38629	20.8449	0.102114	0.5685	0.057258	0.333333	0.082708	29.4854	1.79176	1.09861	4	0	0	1.38629	0	0	0.299331		1	1		0	0	0	0
600590	2010	否	1	1.1364	0.693147	22.3029	0.015834	0.24407	0.0369346	0.428571	0.566059	38.0625	2.70805	0	9	0.693147	0	0	0	0	0.299923		0	0		0	0	0	0
600067	2010	否	0	1.46384	0	22.9918	0.059253	0.9172	-0.0107543	0.333333	0.73857	40.8951	3.13549		1	0	0	0	0	0	0.300514		0	1		1	0	0	0
600520	2010	否	1	1.02603	0	19.9907	0.023652	0.339911	0.0131607	0.333333	0.445598	33.1784	2.3979		0	0	0	0	0	0	0.300514		1	0		1	0	0	0
600517	2010	否	0	1.31155	0.693147	21.404	0.187195	0.169923	0.0785329	0.363636	0.265412	41.1052	2.63906	0	2	0	0	0	0	0.693147	0.299923		0	1		1	0.693147	1	0.693147
300126	2010	否	0	1.23358	0	20.7301	0.053773	0.310943	0.0489147	0.333333	0.110259	64.0908	2.3979		0	0	0	0	0	0	0.300514		1	1		1	0	1	0
806	2010	否	0	1.0836	1.09861	21.7884	-0.02474	-0.02493	0.0867099	0.428571	0.638827	16.7164	2.56495	0.693147	0	0	0	0	0	1.09861	0.299576		1	0		1	1.09861	0	0
601727	2010	是	1	1.16162	0.693147	25.3104	0.039657	0.09319	0.04915	0.333333	0.648693	87.2914	1.94591	0	5	0	0	0	0	0.693147	0.299923		1	1		1	0.693147	1	0.693147
600379	2010	否	1	1.16106	0	20.1227	0.032345	0.171965	0.0589507	0.428571	0.342128	43.3549	2.63906		4	0	0	0	0	0	0.300514		0	0		0	0	0	0
2227	2010	否	0	1.89361	2.48491	20.2973	0.041191	0.291656	-0.0500518	0.375	0.079521	72.6786	2.56495	2.3979	1	0	0	0.693147	0	2.3979	0.298392		1	1		1	2.48491	0	0
400	2010	否	1	1.17943	1.60944	22.4733	0.042959	0.26843	0.0297669	0.333333	0.520769	33.8519	2.89037	1.38629	6	0	0	0	0	1.60944	0.29914		0	0		1	1.60944	0	0
2028	2010	否	0	1.2089	2.63906	22.1357	0.143156	-0.006022	0.0412281	0.428571	0.246733	40.3569	2.3979	2.56495	17	0	0	0	0	2.63906	0.298261		1	1		1	2.63906	0	0
418	2010	否	0	1.28275	0	22.8029	0.076202	1.5604	0.090499	0.375	0.561231	46.459	2.89037		1	0	0	0	0	0	0.300514		0	1		0	0	1	0
2169	2010	否	0	1.17437	2.30259	20.7073	0.041694	0.050397	-0.0750823	0.333333	0.421978	39.107	1.79176	2.19722	9	0	0	0	0	2.30259	0.298548		1	1		1	2.30259	0	0
651	2010	否	1	1.26273	0	24.9069	0.065593	0.423335	0.00938954	0.375	0.786421	32.0854	3.09104		1	0	0	0	0	0	0.300514		0	1		0	0	1	0
300001	2010	否	0	1.95217	1.60944	20.9352	0.091375	0.354574	-0.0199504	0.333333	0.126563	73.5479	1.94591	1.38629	13	0	0	0	0	1.60944	0.29914		1	0		0	0	1	1.60944
2276	2010	否	0	1.28062	2.89037	21.3501	0.052053	0.445591	0.00166087	0.333333	0.425431	63.4223	2.70805	2.83321	1	0	0	0	0	2.89037	0.298046		0	1		0	0	0	0
2451	2010	否	0	1.1122	0	20.4986	0.038222	0.032803	-0.148834	0.428571	0.222456	74.112	2.63906		0	0	0	0	0	0	0.300514		0	1		0	0	1	0
533	2010	否	0	1.658	0	21.6029	0.059482	0.028756	-0.00340975	0.363636	0.596963	41.1716	2.94444		1	0	0	0	0	0	0.300514		0	1		0	0	0	0
2176	2010	否	0	1.19264	0	20.3359	0.047398	0.637404	0.0170031	0.333333	0.431724	47.2341	2.99573		0	0	0	0	0	0	0.300514		0	0		1	0	0	0
2249	2010	否	0	1.21812	0	21.4134	0.114217	0.509088	0.0338062	0.444444	0.315632	62	1.79176		0	0	0	0	0	0	0.300514		1	1		0	0	1	0
2364	2010	否	0	1.39738	2.30259	20.2735	0.055657	-0.095301	0.0302968	0.333333	0.119233	62.4251	2.30259	2.19722	18	0	0	0.693147	0	2.19722	0.298548		1	1		1	2.30259	0	0
2533	2010	否	0	1.44474	1.94591	21.5688	0.048968	0.303783	-0.0229355	0.363636	0.272356	36.0693	1.94591	1.79176	1	0	0	0	0	1.94591	0.298853		1	0		0	0	1	1.94591
2298	2010	否	0	1.43704	2.19722	20.8699	0.037198	0.188499	-0.131815	0.333333	0.575359	52.002	2.56495	2.07944	6	0	0	0	0	2.19722	0.298638		1	0		1	2.19722	0	0
200512	2010	否	0	1.31799	0	21.4089	0.04404	0.21277	0.113939	0.428571	0.577603	45.4151	2.89037			0	0	0	0	0	0.300514		0	1		0	0	1	0
2452	2010	否	0	1.24073	2.07944	20.8612	0.039523	-0.226599	0.0299955	0.333333	0.146473	41.1537	1.79176	1.94591	4	0	0	0	0	2.07944	0.298739		1	0		1	2.07944	1	2.07944
541	2010	否	0	1.09723	0	21.8638	0.086653	0.145713	0.0673249	0.375	0.101122	26.3361	2.94444		0	0	0	0	0	0	0.300514		0	1		0	0	0	0
300153	2010	否	0	2.22274	3.2581	20.7822	0.048055	0.220599	0.0323725	0.333333	0.13924	75	2.19722	3.21888	3	0	0	1.38629	0	3.13549	0.297732		1	1		0	0	1	3.2581
2380	2010	否	0	1.38306	0.693147	20.6638	0.056586	0.176407	-0.049831	0.428571	0.096912	62.5765	2.89037	0	4	0.693147	0	0	0	0	0.299923		0	1		1	0.693147	1	0.693147
2202	2010	是		1.28769	0	24.0577	0.08495	0.638568	0.00664294	0.333333	0.514251	32.7232	2.30259		1	0	0	0	0	0	0.300514		1	0		1	0	0	0
300018	2010	否	0	1.61547	3.2581	20.3559	0.063688	-0.174454	0.0282934	0.363636	0.053314	22.8462	2.30259	3.21888	11	0	0	0	0	3.2581	0.297732		1	0		1	3.2581	0	0
300068	2010	否	0	1.20805	2.56495	21.7898	0.028097	0.114132	-0.019751	0.333333	0.118864	40.9872	2.63906	2.48491	3	0	0	0.693147	0	2.48491	0.298324		0	1		0	0	1	2.56495
2168	2010	否	0	0.966936	0	21.031	0.050263	0.122914	0.0374707	0.428571	0.224192	53.6952	2.48491		1	0	0	0	0	0	0.300514		1	1		1	0	0	0
2300	2010	否	0	1.37934	0.693147	21.3986	0.064285	0.518891	-0.0984226	0.363636	0.440891	58.8604	2.83321	0	0	0	0	0	0	0.693147	0.299923		0	1		0	0	1	0.693147
2266	2010	否	0	1.07474	0	21.456	0.06618	0.110431	-0.0403441	0.333333	0.457688	48.0646	1.94591		0	0	0	0	0	0	0.300514		1	1		1	0	1	0
521	2010	否	1	1.29576	1.09861	22.6856	0.045881	0.300892	0.0525659	0.333333	0.614091	31.5514	2.94444	0.693147	1	0	0	0	0	1.09861	0.299576		0	0		0	0	0	0
2309	2010	否	0	1.27253	0.693147	21.9001	0.057319	0.721525	-0.0438672	0.333333	0.281881	62.335	1.79176	0	3	0	0	0	0	0.693147	0.299923		1	1		0	0	1	0.693147
601126	2010	否	0	1.41339	1.60944	22.0004	0.042876	0.091167	0.0608146	0.333333	0.305765	74.8214	2.83321	1.38629	6	0	0	0	0	1.60944	0.29914		0	1		1	1.60944	1	1.60944
2112	2010	否	1	1.17447	0.693147	20.9243	0.03608	-0.198762	0.0946346	0.4	0.611137	32.9736	2.30259	0	0	0	0	0	0	0.693147	0.299923		1	1		1	0.693147	0	0
585	2010	否	0	1.24594	1.38629	20.5541	-0.010913	-0.177687	3.23371e-05	0.428571	0.636954	52.8082	2.89037	1.09861	3	0	0	0	0	1.38629	0.299331		0	0		1	1.38629	0	0
600580	2010	否	0	1.22369	2.30259	22.1254	0.059947	0.300895	0.018441	0.333333	0.36158	35.8265	2.56495	2.19722	13	0	0	0	0	2.30259	0.298548		1	1		0	0	0	0
527	2010	否	0	1.2377	0	24.4622	0.096144	0.577023	0.129493	0.333333	0.610437	47.1296	2.94444		3	0	0	0	0	0	0.300514		0	1		0	0	1	0
600873	2010	否	0	0.97122	0	22.9642	0.084023	2.49523	0.0525436	0.333333	0.475776	58.5666	2.77259		1	0	0	0	0	0	0.300514		0	0		0	0	0	0
2005	2010	否	0	1.16989	0	22.3439	0.037761	0.350426	0.0708232	0.375	0.52337	42.7728	2.70805		0	0	0	0	0	0	0.300514		0	1		1	0	0	0
300069	2010	否	0	1.0312	1.60944	20.1406	0.04693	-0.195271	-0.0247566	0.571429	0.175756	66.3934	2.07944	1.38629	4	0	0	0	0	1.60944	0.29914		1	1		1	1.60944	1	1.60944
300120	2010	否	0	1.39121	1.60944	20.2855	0.062983	0.188814	0.0557409	0.333333	0.114464	47.3828	2.48491	1.38629	3	0	0	0	0	1.60944	0.29914		1	1		0	0	1	1.60944
2180	2010	否	0	1.06317	1.79176	19.8029	0.0675	0.193996	0.0774143	0.333333	0.10967	54.0821	1.94591	1.60944	8	0	0	0	0	1.79176	0.298984		1	1		1	1.79176	0	0
600112	2010	否	0	1.1287	0	21.0356	0.056253	-0.022689	-0.0270511	0.333333	0.215091	39.0499	2.63906		1	0	0	0	0	0	0.300514		0	0		1	0	0	0
601877	2010	否	0	1.44802	2.30259	22.5298	0.115613	0.320231	0.113731	0.363636	0.292971	73.289	2.63906	2.19722	12	0	0	1.09861	0	2.07944	0.298548		0	1		0	0	1	2.30259
600983	2010	否	1	1.29534	0	21.8763	0.095353	0.50893	0.155028	0.333333	0.669278	60.6897	2.3979		1	0	0	0	0	0	0.300514		1	0		1	0	1	0
49	2010	否	1	1.38709	0	20.5611	0.103106	0.436244	0.0914699	0.333333	0.672747	49.2871	2.77259		0	0	0	0	0	0	0.300514		0	1		0	0	0	0
300141	2010	否	0	1.92504	2.19722	20.1159	0.063195	0.23449	0.0404847	0.428571	0.071407	71.3949	2.56495	2.07944	11	0	0	0	0	2.19722	0.298638		1	1		0	0	1	2.19722
600089	2010	否	0	1.07959	0.693147	23.8852	0.070361	0.204415	0.0822577	0.363636	0.464089	20.995	2.89037	0	4	0	0	0	0	0.693147	0.299923		0	0		0	0	0	0
600482	2010	否	1	1.15486	0	21.823	0.016288	0.213042	0.021836	0.333333	0.623011	37.5204	2.3979		1	0	0	0	0	0	0.300514		1	0		1	0	0	0
600619	2010	是	1	1.09057	0	22.6087	0.031671	0.418613	0.0704067	0.333333	0.668181	37.0817	2.94444		2	0	0	0	0	0	0.300514		0	1		0	0	1	0
600481	2010	否	0	1.06221	0	22.3707	0.047257	0.129145	-0.00848062	0.363636	0.529591	58.7058	2.77259		0	0	0	0	0	0	0.300514		0	1		0	0	0	0
600651	2010	否	1	1.17872	0	21.4786	0.049572	0.133679	0.0498189	0.333333	0.444595	18.3502	3.29584		1	0	0	0	0	0	0.300514		0	1		0	0	0	0
600261	2010	否	0	1.12506	0	21.7037	0.067681	0.245155	0.0424096	0.375	0.553281	48.6379	2.63906		0	0	0	0	0	0	0.300514		0	1		0	0	1	0
600973	2010	否	1	1.35122	1.60944	21.905	0.028872	0.486439	0.0201703	0.363636	0.678341	50.0715	2.3979	1.38629	4	0	0	0	0	1.60944	0.29914		1	1		0	0	0	0
2518	2010	否	0	1.2207	0.693147	21.11	0.053101	0.264112	0.0306917	0.571429	0.197819	72.2674	2.89037	0	12	0	0	0	0	0.693147	0.299923		0	1		0	0	1	0.693147
900956	2010	否	1	1.19783	0	21.8172	0.051012	0.323323	0.0371962	0.333333	0.720608	51.1641	2.48491			0	0	0	0	0	0.300514		1	0		0	0	1	0
600192	2010	否	1	1.13811	1.09861	21.7738	0.011276	0.146358	0.00891123	0.333333	0.599943	45.2606	2.56495	0.693147	3	0	0	0	0	1.09861	0.299576		1	0		1	1.09861	0	0
600835	2010	是	1	1.26993	0	23.4437	0.07154	0.206963	0.117692	0.363636	0.513132	50.3993	2.89037		8	0	0	0	0	0	0.300514		0	1		0	0	1	0
300124	2010	否	0	1.7252	0	21.6245	0.089811	1.21961	0.0598325	0.333333	0.06792	30.6525	2.07944		5	0	0	0	0	0	0.300514		1	1		1	0	1	0
300048	2010	否	0	1.24719	0.693147	21.1559	0.065361	0.310295	-0.0219434	0.333333	0.12973	46.5	2.07944	0	3	0	0	0	0	0.693147	0.299923		1	1		1	0.693147	0	0
2350	2010	否	0	1.45059	2.07944	20.8443	0.047205	0.010282	0.0277403	0.333333	0.19382	67.3832	2.89037	1.94591	1	0	0	0	0	2.07944	0.298739		0	1		1	2.07944	0	0
2498	2010	否	0	1.45432	2.30259	22.1332	0.097518	0.090538	-0.0289413	0.333333	0.191923	87.2914	1.79176	2.19722	9	0	0	0	0	2.30259	0.298548		1	0		0	0	1	2.30259
600202	2010	否	1	1.22806	0	21.8642	0.034585	0.295629	-0.0692224	0.333333	0.64796	38.7899	2.89037		0	0	0	0	0	0	0.300514		0	0		1	0	0	0
2185	2010	否	0	0.997024	0.693147	21.278	0.064926	0.493674	0.167954	0.333333	0.415327	45.193	2.07944	0	0	0	0	0	0	0.693147	0.299923		1	0		0	0	0	0
600584	2010	否	0	0.96678	1.09861	22.2744	0.049332	0.526036	0.0879496	0.333333	0.464661	17.2479	2.3979	0.693147	4	0	0	1.09861	0	0	0.299576		1	1		0	0	0	0
2199	2010	否	0	0.925215	0.693147	20.0878	0.055641	0.233868	0.108394	0.333333	0.490944	40.5097	2.48491	0	0	0	0	0.693147	0	0	0.299923		1	1		1	0.693147	0	0
600105	2010	否	0	1.48905	1.38629	21.958	0.072321	0.620346	-0.018488	0.5	0.560586	38.4819	2.83321	1.09861	5	0	0	1.09861	0	0.693147	0.299331		0	1		1	1.38629	0	0
2465	2010	否	1	1.07025	0	22.2768	0.051367	0.01736	0.0219315	0.363636	0.090938	25.8129	1.79176		7	0	0	0	0	0	0.300514		1	1		1	0	1	0
600602	2010	否	1	1.39698	0	21.6334	0.061498	-0.075059	-0.0304272	0.333333	0.07811	31.3596	3.17805		1	0	0	0	0	0	0.300514		0	1		0	0	0	0
600775	2010	否	1	1.09368	0.693147	21.664	0.002941	0.303618	-0.0637633	0.333333	0.42123	87.2914	2.94444	0	0	0	0	0	0	0.693147	0.299923		0	1		0	0	1	0.693147
2415	2010	否	1	1.38554	2.56495	22.6026	0.160684	0.715658	0.101373	0.444444	0.13847	80.225	2.30259	2.48491	17	0	0	1.09861	0	2.3979	0.298324		1	1		1	2.56495	1	2.56495
100	2010	否		1.35667	1.38629	24.7025	0.008834	0.170396	0.0148762	0.363636	0.661685	20.9878	2.19722	1.09861	18	0	0	0	0	1.38629	0.299331		1	1		0	0	1	1.38629
300111	2010	否	0	1.25743	0	21.7569	0.089394	1.29024	0.0843101	0.333333	0.409937	69.5014	1.79176		0	0	0	0	0	0	0.300514		1	1		0	0	1	0
600776	2010	否	1	1.29119	0	21.9177	0.050918	-0.260648	0.0742399	0.375	0.19373	49.0812	2.70805		1	0	0	0	0	0	0.300514		0	1		0	0	1	0
600363	2010	否	1	1.09375	0.693147	21.3228	0.031589	0.078535	-0.0135848	0.333333	0.412549	27.2401	2.48491	0	1	0	0	0.693147	0	0	0.299923		1	0		1	0.693147	0	0
600601	2010	否	1	1.1231	0	22.6686	0.034354	0.048556	0.0296038	0.333333	0.413106	16.7164	3.2581		0	0	0	0	0	0	0.300514		0	1		0	0	0	0
50	2010	是	1	0.862283	0	22.7991	0.017638	0.576943	0.0445896	0.375	0.687552	56.7429	3.3322		2	0	0	0	0	0	0.300514		0	1		0	0	0	0
2429	2010	否	0	1.58665	0	21.8691	0.109072	0.06211	-0.052245	0.333333	0.153494	74.715	1.79176		3	0	0	0	0	0	0.300514		1	1		0	0	1	0
300134	2010	否	0	1.16688	1.60944	21.726	0.092013	0.472537	0.0698598	0.333333	0.106557	66.2475	2.30259	1.38629	1	0	0	1.60944	0	0	0.29914		1	1		0	0	1	1.60944
909	2010	否	1	1.61542	1.79176	21.7048	0.010364	-0.148011	-0.0876829	0.333333	0.767971	53.847	2.48491	1.60944	6	0	0	0	0	1.79176	0.298984		1	1		1	1.79176	0	0
2473	2010	否	0	1.31609	0	19.9801	0.071258	0.50542	0.00976219	0.333333	0.082331	68.25	1.94591		0	0	0	0	0	0	0.300514		1	1		0	0	1	0
748	2010	否	1	1.24985	0	21.3509	0.020855	-0.076221	0.0218251	0.333333	0.324034	24.5515	2.63906		2	0	0	0	0	0	0.300514		0	0		0	0	0	0
66	2010	否	1	1.39636	0.693147	24.2175	0.02535	2.49523	-0.0429204	0.333333	0.674447	57.2403	2.63906	0	2	0	0	0.693147	0	0	0.299923		0	1		0	0	0	0
2446	2010	否	0	1.16684	0	20.5497	0.0524	0.043225	-0.047326	0.428571	0.220289	69.8249	1.79176		1	0	0	0	0	0	0.300514		1	1		0	0	1	0
300028	2010	否	0	1.18672	1.60944	20.5124	0.066419	0.118771	0.042755	0.428571	0.135489	39.5905	2.48491	1.38629	5	0	0	0.693147	0	1.38629	0.29914		1	0		0	0	1	1.60944
20	2010	否	0	1.16573	0	20.4029	0.012643	0.466919	0.078248	0.428571	0.632778	51.8996	2.94444		0	0	0	0	0	0	0.300514		0	1		0	0	0	0
2312	2010	否	0	1.3745	1.09861	20.6081	0.05893	0.295584	0.000960072	0.333333	0.285107	53.3396	2.63906	0.693147	3	1.09861	0	0	0	0	0.299576		0	0		0	0	1	1.09861
2179	2010	否	1	1.06733	0	21.7327	0.05849	0.260846	0.0368131	0.333333	0.49896	61.0914	2.19722		7	0	0	0	0	0	0.300514		1	0		1	0	1	0
2504	2010	否	0	0.918079	0	20.4665	0.041877	0.28742	0.068403	0.333333	0.128636	51.3697	2.56495		0	0	0	0	0	0	0.300514		1	1		1	0	1	0
63	2010	是	0	1.25632	2.83321	25.1559	0.041312	0.165769	0.0111929	0.357143	0.703371	51.9969	2.63906	2.77259	8	0	0.693147	2.19722	0	2.07944	0.298095		0	1		0	0	1	2.83321
2371	2010	否	1	1.13603	0	21.4471	0.047373	0.379438	0.126359	0.375	0.535121	76.4743	2.30259		2	0	0	0	0	0	0.300514		1	1		1	0	1	0
2194	2010	否	0	1.11104	1.09861	21.5812	0.090495	-0.267469	0.0237176	0.333333	0.12869	68.5875	3.09104	0.693147	9	0	0	0.693147	0	0.693147	0.299576		0	0		0	0	1	1.09861
300115	2010	否	0	1.24762	0	21.0179	0.0676	0.725947	-0.0210767	0.4	0.096397	64.637	2.30259		1	0	0	0	0	0	0.300514		1	1		1	0	1	0
600478	2010	否	0	1.10909	0	21.4861	0.008519	0.127724	0.0294558	0.333333	0.437568	30.0686	2.56495		0	0	0	0	0	0	0.300514		1	0		0	0	0	0
600673	2010	否	0	0.982298	0	22.4866	0.055947	0.569547	0.0389115	0.333333	0.493324	68.553	2.89037		0	0	0	0	0	0	0.300514		0	1		1	0	1	0
600485	2010	否	0	1.2349	1.38629	20.3719	0.055837	0.195993	0.075895	0.363636	0.339888	26.2219	2.77259	1.09861	4	0	0	1.09861	0.693147	0	0.299331		0	1		1	1.38629	0	0
2236	2010	否	0	1.44862	2.83321	21.2985	0.146058	0.813852	0.0695124	0.428571	0.339359	56.1224	2.19722	2.77259	20	0	0	1.94591	0	2.3979	0.298095		1	1		1	2.83321	1	2.83321
300128	2010	否	0	1.40194	0	21.0627	0.068125	0.751544	-0.0325739	0.333333	0.178147	76.054	1.94591		1	0	0	0	0	0	0.300514		1	1		0	0	1	0
600747	2010	否	1	0.964228	0	21.6456	-0.069392	-0.334669	-0.0496885	0.428571	0.628759	25.8549	2.89037		0	0	0	0	0	0	0.300514		0	0		1	0	1	0
300032	2010	否	0	1.08698	0	20.5949	0.045603	-0.238175	0.0642944	0.333333	0.060187	70.4275	1.79176		1	0	0	0	0	0	0.300514		1	1		0	0	1	0
2106	2010	否	1	0.961049	1.09861	21.6564	0.178882	0.801671	0.23381	0.333333	0.162205	41.2325	2.3979	0.693147	1	0	0	0	0	1.09861	0.299576		1	1		0	0	1	1.09861
2129	2010	否	1	0.853802	1.09861	22.1236	0.027949	1.35081	0.00896999	0.363636	0.582133	65.5219	2.48491	0.693147	2	0	0	0	0	1.09861	0.299576		1	1		1	1.09861	1	1.09861
727	2010	否	1	0.975457	1.60944	20.7525	-0.037854	0.199393	0.107576	0.333333	0.49647	33.191	2.63906	1.38629	0	0	0	1.38629	0	0.693147	0.29914		0	1		0	0	0	0
300101	2010	否	0	1.0793	1.09861	20.5216	0.08236	0.141586	0.0602683	0.333333	0.075607	43.8378	2.07944	0.693147	4	0	0	0.693147	0	0.693147	0.299576		1	0		1	1.09861	1	1.09861
600203	2010	否	1	1.60132	0	21.1568	-0.048956	0.362889	0.0269796	0.333333	0.737418	40.588	2.48491		0	0	0	0	0	0	0.300514		1	1		0	0	0	0
300127	2010	否	0	1.09003	1.09861	20.6918	0.055418	0.331219	0.0254994	0.375	0.054537	70.147	2.30259	0.693147	0	0	0	0	0	1.09861	0.299576		1	0		0	0	1	1.09861
2137	2010	否	0	1.22787	0	20.9801	0.020296	1.15837	-0.0508633	0.363636	0.617251	69.6657	2.56495		0	0	0	0	0	0	0.300514		1	1		0	0	0	0
413	2010	否	1	0.868824	0	19.7421	0.010845	0.263007	0.0276614	0.428571	0.363774	36.1387	2.94444		0	0	0	0	0	0	0.300514		0	0		1	0	0	0
2388	2010	否	0	2.09614	0	20.2773	0.04134	0.395801	-0.0694234	0.333333	0.101902	74.7748	2.07944		0	0	0	0	0	0	0.300514		1	1		0	0	1	0
2414	2010	否	0	1.33033	0	21.6436	0.055787	0.066553	-0.0150686	0.428571	0.053314	74.5547	1.94591		1	0	0	0	0	0	0.300514		1	0		1	0	1	0
977	2010	否	1	1.25051	3.3322	21.217	0.021219	0.050688	0.0175612	0.333333	0.363897	49.4687	2.56495	3.29584	16	0.693147	0	3.21888	0	1.09861	0.297669		1	0		1	3.3322	0	0
600460	2010	否	0	1.05157	0	21.6652	0.100062	0.582333	0.118475	0.454545	0.348963	50.9691	2.63906		0	0	0	0	0	0	0.300514		0	1		1	0	0	0
2045	2010	是	0	1.09106	0.693147	21.726	0.04217	0.686549	-0.0775675	0.333333	0.493495	35.4913	2.89037	0	0	0	0	0	0	0.693147	0.299923		0	1		1	0.693147	1	0.693147
600703	2010	否	0	0.909298	0	22.5181	0.071544	0.834196	0.0502284	0.428571	0.184125	55.6827	2.89037		1	0	0	0	0	0	0.300514		0	0		1	0	1	0
200468	2010	否	1	1.62193	0	21.1824	0.024871	0.348173	-0.103237	0.333333	0.733917	54.4612	3.43399			0	0	0	0	0	0.300514		0	1		0	0	1	0
300088	2010	否	0	1.03167	0	20.9264	0.095617	0.847358	0.0555861	0.333333	0.053314	59.0837	1.79176		2	0	0	0	0	0	0.300514		1	0		0	0	1	0
300076	2010	否	0	1.48149	0	20.8081	0.049125	0.127973	-0.0176102	0.333333	0.053314	61.8877	2.94444		5	0	0	0	0	0	0.300514		0	1		1	0	1	0
300083	2010	否	0	1.16242	0	21.0812	0.052616	0.334696	0.0607671	0.428571	0.183201	75.5915	2.07944		0	0	0	0	0	0	0.300514		1	1		0	0	1	0
2417	2010	否	0	1.66479	0	20.8918	0.044216	0.476476	-0.059979	0.333333	0.296954	37.9875	1.94591		2	0	0	0	0	0	0.300514		1	1		1	0	1	0
2115	2010	否	0	1.23247	0	21.1849	0.066255	0.240875	0.0536097	0.333333	0.499285	45.409	1.94591		1	0	0	0	0	0	0.300514		1	1		1	0	0	0
600525	2010	否	0	1.12283	2.63906	22.1211	0.057192	0.623785	0.00990519	0.333333	0.397045	50.6409	3.21888	2.56495	20	0	0	0	0	2.63906	0.298261		0	1		1	2.63906	1	2.63906
600198	2010	否	1	1.32981	3.61092	22.1164	0.037547	0.254374	-0.00421916	0.428571	0.825673	33.5121	2.56495	3.58352	31	0.693147	0	3.13549	0	2.63906	0.297431		1	1		1	3.61092	0	0
300078	2010	否	0	1.27239	1.09861	20.911	0.070666	0.335336	0.0497595	0.428571	0.053314	69.5522	2.07944	0.693147	5	0	0	1.09861	0	0	0.299576		1	1		0	0	1	1.09861
2456	2010	否	0	1.09614	0	21.0238	0.038568	0.657211	-0.0662388	0.333333	0.283166	57.0642	1.79176		0	0	0	0	0	0	0.300514		1	1		1	0	1	0
300102	2010	否	0	0.982297	0	21.2622	0.079984	0.543893	0.0502249	0.333333	0.053314	49.368	1.79176		0	0	0	0	0	0	0.300514		1	1		1	0	1	0
600171	2010	否	1	1.2267	0.693147	21.3821	0.010865	0.147363	0.0341533	0.428571	0.118607	31.6227	2.56495	0	2	0	0	0.693147	0	0	0.299923		1	1		0	0	0	0
2519	2010	否	0	1.23733	0.693147	21.0237	0.054665	0.432067	0.0270348	0.333333	0.264011	52.4152	2.3979	0	0	0	0	0.693147	0	0	0.299923		1	1		0	0	1	0.693147
2313	2010	否	0	1.38192	0.693147	21.0856	0.070148	0.316136	0.0476288	0.428571	0.353961	63.75	2.07944	0	0	0	0	0	0	0.693147	0.299923		1	1		1	0.693147	1	0.693147
300139	2010	否	0	1.27831	3.09104	20.8716	0.049811	0.069575	-0.0359005	0.333333	0.09277	64.8723	2.3979	3.04452	27	0	0	1.79176	0	2.83321	0.297875		1	1		1	3.09104	1	3.09104
300079	2010	否	0	1.17278	0	21.5466	0.065476	0.226788	0.0500867	0.333333	0.060398	31.3038	2.3979		0	0	0	0	0	0	0.300514		1	1		1	0	1	0
636	2010	否	1	1.03729	0.693147	21.916	0.067426	0.219106	0.126718	0.384615	0.26868	20.7771	2.83321	0	0	0	0	0	0	0.693147	0.299923		0	1		0	0	0	0
300077	2010	否	1	1.75917	3.3322	21.7763	0.061755	0.507732	0.0370922	0.333333	0.057057	54.4853	2.3979	3.29584	33	0	0	1.79176	0	3.13549	0.297669		1	1		1	3.3322	1	3.3322
70	2010	否	1	1.23514	1.38629	21.191	0.039217	0.221102	0.0420158	0.363636	0.454388	57.1308	2.63906	1.09861	4	0	0	0.693147	0	1.09861	0.299331		0	1		1	1.38629	0	0
600360	2010	否	0	0.903015	0	21.8606	0.027474	0.062471	0.0860132	0.444444	0.494037	30.948	2.48491		1	0	0	0	0	0	0.300514		1	0		1	0	0	0
988	2010	否	1	1.11488	2.19722	21.9278	0.085894	0.383746	0.0210463	0.333333	0.44658	44.8119	2.48491	2.07944	17	0	0	1.94591	0	1.09861	0.298638		1	0		1	2.19722	0	0
2484	2010	否	0	1.14594	0	21.1197	0.058872	0.321541	0.024081	0.333333	0.138091	56.3807	2.19722		1	0	0	0	0	0	0.300514		1	1		0	0	1	0
600288	2010	否	0	1.29392	2.07944	21.8329	0.058422	0.20828	0.0158624	0.333333	0.45826	36.6529	2.56495	1.94591	6	0	0	0	0	2.07944	0.298739		1	1		0	0	0	0
600637	2010	否	1	1.27942	0	21.8007	0.035706	-0.091101	0.0271692	0.333333	0.533434	43.0785	2.94444		0	0	0	0	0	0	0.300514		0	1		0	0	1	0
300131	2010	否	0	2.02507	0	20.1358	0.054874	0.610242	-0.0434835	0.428571	0.088818	50.587	1.79176		37	0	0	0	0	0	0.300514		1	1		0	0	1	0
600353	2010	否	0	1.18968	0.693147	20.4091	0.089292	0.042743	0.0817433	0.333333	0.350393	46.5151	2.83321	0	2	0	0	0	0	0.693147	0.299923		0	0		1	0.693147	0	0
600522	2010	否	0	1.16414	1.09861	22.4613	0.080683	0.167281	0.00396355	0.375	0.501537	35.347	2.48491	0.693147	2	0	0	0	0	1.09861	0.299576		1	1		1	1.09861	0	0
561	2010	否	1	1.28823	0	20.9723	0.080104	2.49523	0.0790446	0.333333	0.38777	56.5717	2.94444		2	0	0	0	0	0	0.300514		0	0		1	0	1	0
2139	2010	否	0	1.31167	0.693147	20.375	0.102292	0.612252	0.0531821	0.444444	0.418881	47.3668	2.70805	0	5	0	0	0	0.693147	0	0.299923		0	1		0	0	0	0
600764	2010	否	1	1.46353	2.3979	21.1723	0.004349	-0.095046	0.123574	0.4	0.575402	55.3005	2.89037	2.30259	8	0	0	2.3979	0	0	0.298467		0	1		1	2.3979	0	0
2089	2010	否	0	1.1303	0.693147	21.032	0.109098	0.233466	-0.000954997	0.375	0.285524	40.1764	2.63906	0	1	0.693147	0	0	0	0	0.299923		0	1		1	0.693147	0	0
300038	2010	否	0	1.11377	0.693147	20.7901	0.023902	-0.213316	-0.087684	0.333333	0.302557	51.8292	1.94591	0	4	0	0	0.693147	0	0	0.299923		1	1		1	0.693147	1	0.693147
823	2010	否	1	1.05662	0.693147	21.9361	0.05929	0.300205	0.0984494	0.333333	0.422546	42.6217	2.63906	0	4	0	0	0	0	0.693147	0.299923		0	1		0	0	0	0
600366	2010	否	0	1.09629	0	21.8498	0.074567	0.934865	0.0592199	0.333333	0.364706	43.6988	2.83321		0	0	0	0	0	0	0.300514		0	1		1	0	0	0
2025	2010	否	1	1.04904	0	21.3565	0.069271	0.159266	0.0677691	0.363636	0.162801	48.2217	2.30259		3	0	0	0	0	0	0.300514		1	0		1	0	0	0
2134	2010	否	1	0.95764	0.693147	20.5299	-0.023568	0.524713	0.00880374	0.428571	0.15632	52.8236	3.13549	0	2	0	0	0.693147	0	0	0.299923		0	1		0	0	0	0
2288	2010	否	0	1.0013	0.693147	20.3769	0.029888	0.084302	-0.0342862	0.333333	0.299281	63.8485	2.48491	0	2	0	0	0.693147	0	0	0.299923		1	1		1	0.693147	0	0
300053	2010	否	0	1.16161	0.693147	20.2148	0.050071	0.108949	-0.0132989	0.333333	0.060506	61.815	1.79176	0	2	0	0	0.693147	0	0	0.299923		1	1		0	0	0	0
2218	2010	否	0	0.941864	0	21.0406	0.070094	1.56229	0.0327006	0.333333	0.424579	71.25	1.79176		7	0	0	0	0	0	0.300514		1	1		1	0	1	0
2383	2010	否	0	1.40669	1.60944	21.1595	0.034151	-0.055223	-0.0261877	0.4	0.053314	73.4588	1.79176	1.38629	12	0	0	1.38629	0	0.693147	0.29914		1	1		1	1.60944	1	1.60944
2188	2010	否	0	1.04682	0	19.9525	0.008156	0.302422	0.123296	0.333333	0.266	27.4847	1.79176		3	0	0	0	0	0	0.300514		1	1		0	0	0	0
300136	2010	否	0	1.35827	1.09861	20.2755	0.075404	0.474515	0.0601164	0.333333	0.053314	49.2373	1.79176	0.693147	0	0	0	0	0	1.09861	0.299576		1	1		0	0	1	1.09861
2351	2010	否	0	1.13391	0	21.2216	0.058804	0.056842	0.0577268	0.333333	0.071929	72.585	1.79176		0	0	0	0	0	0	0.300514		1	1		0	0	1	0
600680	2010	否	1	1.48856	0	21.511	-0.040031	0.004964	-0.0385501	0.333333	0.355125	52.1195	2.89037		10	0	0	0	0	0	0.300514		0	1		1	0	0	0
600839	2010	否	1	1.14132	2.07944	24.52	0.010713	0.325952	-0.0165755	0.545455	0.672126	32.0336	2.89037	1.94591	5	0	0	0	0	2.07944	0.298739		0	0		0	0	1	2.07944
600563	2010	否	0	1.09173	0	21.0977	0.17982	0.58643	0.168508	0.333333	0.16982	53.6155	2.56495		0	0	0	0	0	0	0.300514		1	1		1	0	0	0
600990	2010	否	1	1.23877	0.693147	20.7291	0.040392	0.190473	0.0918921	0.333333	0.608314	56.7595	2.3979	0	1	0	0	0	0	0.693147	0.299923		1	0		1	0.693147	1	0.693147
801	2010	否	1	1.38519	1.38629	21.5722	0.022577	2.49523	0.0811404	0.428571	0.650275	69.9778	2.89037	1.09861	2	0	0	0	0	1.38629	0.299331		0	0		0	0	1	1.38629
600498	2010	否	1	1.21756	2.07944	22.8133	0.057665	0.212453	0.0247901	0.363636	0.510557	60.8468	2.48491	1.94591	4	0	0	0	2.07944	0	0.298739		1	0		1	2.07944	1	2.07944
2449	2010	否	0	1.11854	0	21.5583	0.064776	0.397436	0.0395739	0.333333	0.106752	27.7989	3.4012		2	0	0	0	0	0	0.300514		0	1		1	0	1	0
981	2010	否	1	1.89419	0	19.7595	0.01382	-0.545373	-0.084796	0.375	0.053314	65.2795	2.56495		0	0	0	0	0	0	0.300514		1	0		0	0	0	0
2156	2010	否	0	0.956951	0	22.0137	0.038269	0.395161	0.159485	0.363636	0.413268	65.1678	2.83321		0	0	0	0	0	0	0.300514		0	1		0	0	0	0
2491	2010	否	0	1.14526	1.09861	21.4084	0.071901	0.403179	0.0333955	0.333333	0.283391	61.6019	2.48491	0.693147	1	0	0	1.09861	0	0	0.299576		1	1		1	1.09861	1	1.09861
600271	2010	否	1	1.33599	2.56495	22.5949	0.178508	0.261655	0.168924	0.333333	0.251878	46.2129	2.3979	2.48491	14	0	0	2.07944	0	1.79176	0.298324		1	1		0	0	1	2.56495
2396	2010	否	1	1.47416	3.13549	21.626	0.078845	0.158024	0.00882808	0.333333	0.305686	64.9331	2.70805	3.09104	23	0	0	2.94444	0	1.60944	0.297837		0	1		1	3.13549	1	3.13549
300098	2010	否	0	1.11425	3.43399	20.6301	0.044438	-0.09508	-0.0295337	0.571429	0.110311	68.8596	1.79176	3.4012	5	0	0	3.21888	0	1.94591	0.297582		1	1		1	3.43399	1	3.43399
2151	2010	否	0	1.24241	0.693147	20.6388	0.044574	0.116999	-0.0360406	0.4	0.25127	61.9987	2.3979	0	0	0	0	0	0	0.693147	0.299923		1	1		0	0	1	0.693147
2528	2010	否	0	1.33389	0	21.5612	0.050946	0.284575	0.0108959	0.428571	0.053314	73.3333	1.79176		2	0	0	0	0	0	0.300514		1	1		1	0	1	0
2161	2010	否	0	1.18166	3.93183	20.4719	0.130871	0.250258	0.174712	0.428571	0.264724	45.2699	2.07944	3.91202	45	0	0	3.78419	0	2.07944	0.297157		1	1		1	3.93183	0	0
2121	2010	否	0	1.21801	3.7612	21.4742	0.061471	1.13875	-0.019097	0.363636	0.459242	48.8054	2.3979	3.73767	13	0.693147	0	0.693147	0	3.71357	0.297302		1	1		1	3.7612	0	0
2369	2010	否	0	1.1755	0	20.8258	0.066747	0.684033	0.0384812	0.333333	0.332083	53.271	1.94591		0	0	0	0	0	0	0.300514		1	1		0	0	1	0
300114	2010	否	1	1.13334	2.63906	20.5035	0.063303	0.15673	0.029262	0.363636	0.135185	72.2	2.19722	2.56495	1	0	0	2.63906	0	0	0.298261		1	0		0	0	1	2.63906
2027	2010	否	0	1.31203	0	20.7653	0.009436	-0.166234	0.0313809	0.375	0.364374	57.6454	2.63906		0	0	0	0	0	0	0.300514		0	1		0	0	0	0
2119	2010	否	0	1.0685	0	21.0757	0.048115	0.641188	-0.0566514	0.333333	0.514831	36.604	2.19722		0	0	0	0	0	0	0.300514		1	1		1	0	0	0
600405	2010	否	0	1.41628	0	20.7469	0.050225	0.273355	-0.0675301	0.333333	0.515555	20.767	2.3979		1	0	0	0	0	0	0.300514		1	1		1	0	0	0
600237	2010	否	0	0.938602	0	21.1159	0.01971	0.427493	0.119605	0.428571	0.487291	24.9263	2.70805		1	0	0	0	0	0	0.300514		0	0		1	0	0	0
2506	2010	否	0	1.23187	0	22.2199	0.049125	1.03805	-0.102911	0.333333	0.313118	48.7384	2.07944		3	0	0	0	0	0	0.300514		1	1		0	0	1	0
2241	2010	否	0	1.03923	0	21.9121	0.089971	1.34696	0.0978846	0.444444	0.479292	62.564	2.30259		6	0	0	0	0	0	0.300514		1	0		0	0	1	0
2231	2010	否	0	1.4155	0.693147	20.0474	0.056728	0.51932	-0.0409147	0.4	0.191316	74.0187	2.3979	0	1	0	0	0.693147	0	0	0.299923		1	0		1	0.693147	0	0
32	2010	否	1	1.40337	0	21.1217	0.032341	0.19906	0.0059287	0.333333	0.461773	47.3715	2.89037		2	0	0	0	0	0	0.300514		0	1		1	0	0	0
2222	2010	否	1	0.899344	0	20.3075	0.095393	0.604868	0.12223	0.333333	0.09855	41.4474	2.30259		0	0	0	0	0	0	0.300514		1	1		1	0	0	0
600118	2010	否	1	1.54749	0	22.1152	0.056895	0.259443	0.000972258	0.363636	0.506845	56.2111	2.63906		1	0	0	0	0	0	0.300514		0	1		0	0	0	0
733	2010	否	1	1.15664	1.09861	21.955	0.0136	0.318035	0.0176641	0.428571	0.334952	37.1731	2.63906	0.693147	2	0	0	0	0	1.09861	0.299576		0	0		1	1.09861	0	0
2475	2010	否	0	1.3387	0	21.439	0.063274	0.728311	0.0358628	0.428571	0.164542	74.7986	1.94591		0	0	0	0	0	0	0.300514		1	1		0	0	1	0
300014	2010	否	0	1.23788	0	20.3522	0.082053	0.486442	0.0666216	0.428571	0.156809	56.7434	2.30259		0	0	0	0	0	0	0.300514		1	1		1	0	0	0
2049	2010	否	1	0.964223	1.60944	20.0674	0.075291	0.206943	0.091695	0.333333	0.138633	38.6307	2.30259	1.38629	4	0	0	1.38629	0	0.693147	0.29914		1	0		0	0	0	0
970	2010	否	1	1.11841	0	21.7509	0.086449	0.510546	0.00222325	0.333333	0.383134	34.3024	2.48491		0	0	0	0	0	0	0.300514		1	1		1	0	0	0
2426	2010	否	0	1.16696	0	21.3041	0.079439	0.450325	-0.0132336	0.363636	0.276977	62.2672	1.79176		0	0	0	0	0	0	0.300514		1	1		0	0	1	0
2214	2010	否	0	1.12938	0	20.2088	0.089251	0.206385	-0.0662545	0.428571	0.309218	43.4028	2.30259		0	0	0	0	0	0	0.300514		1	1		1	0	1	0
2052	2010	否	0	1.30402	1.38629	21.8616	-0.042133	0.156368	-0.0078366	0.333333	0.646676	37.2315	2.83321	1.09861	22	0	0	1.38629	0	0	0.299331		0	1		0	0	0	0
2376	2010	否	1	1.25295	1.60944	21.0451	0.082708	0.533923	0.0593172	0.333333	0.151454	39.7206	2.19722	1.38629	13	0	0	1.60944	0	0	0.29914		1	0		0	0	1	1.60944
2138	2010	否	0	0.950397	0.693147	20.7511	0.093209	0.377719	0.0744298	0.363636	0.37982	55.2367	1.79176	0	1	0	0	0.693147	0	0	0.299923		1	1		1	0.693147	0	0
600850	2010	否	1	1.95987	2.83321	20.5206	0.038342	0.468016	-0.15011	0.333333	0.592199	51.3017	2.83321	2.77259	13	0	0	2.70805	0	1.09861	0.298095		0	1		0	0	0	0
600707	2010	否	1	0.989501	0	22.7797	0.000716	-0.120933	0.0521066	0.333333	0.398922	40.4615	2.94444		0	0	0	0	0	0	0.300514		0	0		0	0	1	0
2289	2010	否	0	1.4903	0	20.5373	0.034184	0.400885	0.0445088	0.428571	0.446134	43.903	1.79176		2	0	0	0	0	0	0.300514		1	1		0	0	0	0
21	2010	否	1	1.36144	1.09861	22.6204	0.053452	0.549501	0.0171654	0.333333	0.328237	59.3991	2.89037	0.693147	2	0	0	0	0	1.09861	0.299576		0	1		0	0	0	0
600060	2010	否	1	1.40656	0	23.2485	0.067183	0.155224	0.044759	0.375	0.535586	46.6	2.63906		7	0	0	0	0	0	0.300514		0	0		0	0	1	0
2141	2010	否	0	1.21198	0.693147	20.3256	0.02669	0.925136	-0.0327618	0.375	0.513089	51.5625	3.2581	0	3	0	0	0	0	0.693147	0.299923		0	1		0	0	0	0
300118	2010	否	0	1.27839	0	21.889	0.085755	1.8213	-0.165469	0.333333	0.225998	56.6406	1.79176		1	0	0	0	0	0	0.300514		1	1		0	0	1	0
2076	2010	否	0	1.06126	0	20.0881	0.033123	0.076355	0.0428374	0.428571	0.215714	50.8139	1.94591		0	0	0	0	0	0	0.300514		1	1		1	0	0	0
2402	2010	否	0	1.4789	0	20.6123	0.047071	0.319039	-0.0502728	0.333333	0.164241	40.6043	1.79176		34	0	0	0	0	0	0.300514		1	1		1	0	1	0
16	2010	否	1	1.30902	1.09861	23.5246	0.006145	0.290551	-0.026283	0.428571	0.743477	25.6023	3.43399	0.693147	5	0	0	0	0	1.09861	0.299576		0	1		0	0	0	0
2008	2010	否	0	1.06055	0.693147	22.4173	0.082957	0.594103	0.0406882	0.363636	0.497029	33.178	2.30259	0	10	0	0	0	0	0.693147	0.299923		1	1		1	0.693147	0	0
300154	2010	否	0	1.70961	0	21.0998	0.060016	0.590336	0.0389946	0.333333	0.134417	67.2036	2.07944		0	0	0	0	0	0	0.300514		1	1		1	0	1	0
600345	2010	否	1	1.28183	0.693147	21.435	0.051765	0.40877	-0.0185535	0.333333	0.33519	47.2485	2.70805	0	0	0	0	0	0	0.693147	0.299923		0	0		1	0.693147	0	0
2055	2010	否	0	1.11448	0	21.0609	0.042202	0.488616	-0.0409477	0.428571	0.705385	52.9371	2.19722		0	0	0	0	0	0	0.300514		1	1		0	0	0	0
2308	2010	否	0	1.58932	0	21.3569	0.106918	0.340581	0.0695811	0.333333	0.115663	73.3163	2.19722		0	0	0	0	0	0	0.300514		1	1		1	0	1	0
2463	2010	是	0	1.10959	0	22.1122	0.081317	0.31119	0.106715	0.333333	0.244456	63.5758	2.07944		2	0	0	0	0	0	0.300514		1	1		0	0	1	0
2079	2010	否	0	1.06353	1.09861	20.5632	0.080838	0.474814	0.106541	0.428571	0.331213	60.6986	3.04452	0.693147	4	0	0	0.693147	0	0.693147	0.299576		0	1		0	0	0	0
725	2010	是	1	0.829428	0	24.7165	-0.041823	0.284212	-0.0194231	0.363636	0.368249	22.2067	2.89037		5	0	0	0	0	0	0.300514		0	1		0	0	1	0
2389	2010	否	0	1.0523	0	20.517	0.076446	0.177032	0.0185465	0.333333	0.078457	66.5672	1.79176		0	0	0	0	0	0	0.300514		1	1		0	0	0	0
600330	2010	否	0	0.959865	0	21.494	0.037711	0.5878	0.0620435	0.333333	0.366196	19.9504	2.48491		1	0	0	0	0	0	0.300514		1	1		0	0	0	0
600654	2010	否	1	1.36057	2.77259	21.2674	0.063778	-0.051278	-0.0300772	0.333333	0.300644	16.7164	3.17805	2.70805	21	0	0	0	0	2.77259	0.298147		0	1		1	2.77259	0	0
2273	2010	否	0	1.00677	0	20.1276	0.166562	0.765505	0.142417	0.333333	0.130857	45.8599	1.79176		0	0	0	0	0	0	0.300514		1	1		0	0	0	0
2189	2010	否	1	1.02016	0	20.3421	0.021872	0.360332	0.05738	0.333333	0.290046	58.1568	2.77259		0	0	0	0	0	0	0.300514		0	0		0	0	0	0
2056	2010	否	0	1.02479	0	22.0489	0.09642	1.22218	0.0797333	0.428571	0.268859	58.7878	2.48491		0	0	0	0	0	0	0.300514		1	1		0	0	0	0
600487	2010	否	0	1.08582	0.693147	21.979	0.055925	0.104909	0.0284568	0.333333	0.54141	42.0602	2.89037	0	1	0	0	0	0	0.693147	0.299923		0	1		1	0.693147	0	0
300046	2010	否	0	1.2417	0.693147	20.612	0.090114	0.265443	0.0358925	0.363636	0.076738	71.8292	1.94591	0	1	0	0	0	0	0.693147	0.299923		1	0		1	0.693147	0	0
600183	2010	否	1	1.14351	0	22.4396	0.103684	0.516002	0.0621822	0.375	0.479702	43.7503	3.2581		0	0	0	0	0	0	0.300514		0	1		0	0	0	0
2512	2010	否	0	1.17575	2.07944	20.6834	0.048444	0.045049	0.0566797	0.428571	0.065758	66.9865	2.89037	1.94591	13	0	0	1.94591	0	0.693147	0.298739		0	1		1	2.07944	1	2.07944
600980	2010	否	1	1.0538	0	19.8732	0.009376	0.542	0.0605305	0.428571	0.283108	45.3862	2.3979		0	0	0	0	0	0	0.300514		1	1		1	0	0	0
2281	2010	否	1	1.38329	0	21.0951	0.087441	0.251714	0.0478788	0.363636	0.287472	63.5313	1.94591		0	0	0	0	0	0	0.300514		1	0		1	0	1	0
2436	2010	否	0	0.971663	0	21.1984	0.075413	0.599994	0.0810214	0.5	0.132413	39.0906	1.79176		0	0	0	0	0	0	0.300514		1	1		0	0	1	0
547	2010	否	0	1.16946	0	21.3515	0.02755	0.164389	0.0527261	0.428571	0.280524	24.9289	2.89037		1	0	0	0	0	0	0.300514		0	1		1	0	0	0
600621	2010	否	1	1.16491	0	21.5487	0.046624	0.39706	-0.0303919	0.333333	0.456892	30.2528	2.94444		0	0	0	0	0	0	0.300514		0	1		1	0	0	0
669	2010	否	0	0.897284	0	19.1329	-0.18286	0.205248	-0.00213421	0.333333	0.267528	26.8592	2.94444		0	0	0	0	0	0	0.300514		0	0		0	0	0	0
600206	2010	否	1	0.956884	0	20.9313	0.004576	0.407075	0.0798922	0.333333	0.38269	41.6021	2.48491		0	0	0	0	0	0	0.300514		1	1		1	0	0	0
2175	2010	否	0	0.963521	0	19.7557	0.014244	0.167424	0.0617252	0.4	0.319374	30.9308	2.30259		3	0	0	0	0	0	0.300514		1	0		1	0	0	0
300066	2010	否	0	1.34804	0	20.6439	0.072877	0.224179	0.0192217	0.333333	0.081644	50.7596	1.94591		0	0	0	0	0	0	0.300514		1	0		0	0	1	0
2058	2010	否	0	1.12141	0	19.2426	0.062062	0.045139	0.109392	0.333333	0.182033	40.9899	2.94444		0	0	0	0	0	0	0.300514		0	1		1	0	0	0
607	2010	否	0	1.08631	0.693147	21.2003	-0.111969	-0.389009	0.0652865	0.428571	0.727613	27.0013	2.89037	0	2	0	0	0	0	0.693147	0.299923		0	0		0	0	0	0
2338	2010	否	1	1.09157	0	20.4148	0.065347	0.105918	0.0363027	0.333333	0.160882	65.3125	2.30259		0	0	0	0	0	0	0.300514		1	0		1	0	1	0
980	2010	否	0	0.973168	0	21.3093	0.024266	0.416794	-0.0393965	0.428571	0.350972	35.5137	2.56495		0	0	0	0	0	0	0.300514		1	0		1	0	0	0
300112	2010	否	0	1.32403	0	19.9105	0.069404	0.205482	0.0350047	0.428571	0.065258	46.2209	2.83321		4	0	0	0	0	0	0.300514		0	1		0	0	1	0
611	2010	否	0	1.02795	0	20.6525	0.035344	0.232116	0.131057	0.333333	0.188211	24.3271	2.89037		0	0	0	0	0	0	0.300514		0	0		1	0	0	0
2356	2010	否	0	1.27157	2.70805	20.9045	0.024779	0.335764	0.0207304	0.333333	0.220753	75.5005	2.83321	2.63906	7	0	0	0	0	2.70805	0.298202		0	1		1	2.70805	1	2.70805
300137	2010	否	0	1.25447	0	20.613	0.051801	0.251564	0.0163756	0.333333	0.074175	38.3282	2.70805		2	0	0	0	0	0	0.300514		0	0		1	0	1	0
901	2010	否	1	1.30255	0.693147	20.7862	0.070934	2.49523	0.00956921	0.363636	0.243713	35.8279	2.48491	0	3	0	0	0	0	0.693147	0.299923		1	0		0	0	0	0
300007	2010	否	0	1.11798	2.70805	20.2017	0.073631	0.370081	0.0515814	0.333333	0.106982	43.3523	1.79176	2.63906	3	0	0	2.48491	0	1.38629	0.298202		1	0		0	0	1	2.70805
600848	2010	是	1	1.26443	1.09861	20.9893	0.0045	-0.128051	-0.0051932	0.333333	0.872697	39.145	2.89037	0.693147	4	0	0	0.693147	0	0.693147	0.299576		0	1		0	0	1	1.09861
600210	2010	否	0	0.9898	0	22.9887	0.076976	0.247925	0.109331	0.333333	0.583703	23.9892	2.48491		0	0	0	0	0	0	0.300514		1	1		1	0	1	0
2094	2010	否	0	1.22708	0	20.5933	0.042798	0.502957	-0.132452	0.428571	0.474383	44.6182	2.63906		1	0	0	0	0	0	0.300514		0	0		1	0	0	0
2104	2010	否	0	1.17676	1.94591	20.4143	0.141797	0.558861	0.19073	0.333333	0.133185	42.5091	2.70805	1.79176	11	0	0	1.79176	0	0.693147	0.298853		0	1		0	0	0	0
600110	2010	否	0	0.921622	0	22.3551	0.006849	0.568547	0.0229039	0.375	0.568111	16.7164	2.83321		0	0	0	0	0	0	0.300514		0	0		1	0	0	0
2282	2010	否	0	1.12433	0	20.5781	0.077356	0.169877	0.0646649	0.333333	0.087233	40.3952	2.56495		0	0	0	0	0	0	0.300514		1	0		1	0	1	0
2173	2010	否	0	1.39471	0	20.5349	0.037493	0.028484	0.0114603	0.333333	0.475594	64.2715	2.07944		0	0	0	0	0	0	0.300514		1	1		1	0	0	0
2342	2010	否	0	0.968899	0	21.899	0.059562	0.081876	0.0232089	0.363636	0.337324	63.25	1.94591		1	0	0	0	0	0	0.300514		1	0		1	0	1	0
2098	2010	否	0	1.02672	0	21.0093	0.04355	0.331207	0.103904	0.333333	0.515529	64.2321	2.94444		4	0	0	0	0	0	0.300514		0	1		0	0	1	0
2290	2010	否	0	1.3438	0	20.8535	0.0834	0.593344	0.0208173	0.333333	0.197145	56.8881	2.19722		0	0	0	0	0	0	0.300514		1	1		1	0	1	0
2017	2010	否	1	1.19977	2.19722	20.7535	0.032464	0.114922	-0.0832128	0.333333	0.340397	54.9266	2.56495	2.07944	17	0	0	1.94591	0	1.09861	0.298638		1	1		1	2.19722	0	0
2247	2010	否	0	1.10232	0	20.1193	0.073808	0.515921	0.0160232	0.333333	0.165298	56.9611	2.3979		0	0	0	0	0	0	0.300514		1	1		0	0	1	0
600071	2010	否	1	1.15078	0	20.8347	0.072156	0.566704	0.130329	0.444444	0.285337	45.0575	2.63906		0	0	0	0	0	0	0.300514		0	0		0	0	0	0
300116	2010	是	0	1.24852	0	20.0634	0.046663	0.120502	0.0232377	0.333333	0.079181	51.7449	1.79176		2	0	0	0	0	0	0.300514		1	0		0	0	1	0
2120	2010	否	0	1.04848	0	20.7169	0.03336	-0.006306	0.0117119	0.333333	0.578646	51.7527	2.70805		0	0	0	0	0	0	0.300514		0	1		0	0	1	0
600612	2010	否	1	1.5995	0	22.425	0.077819	0.318944	-0.0377126	0.333333	0.655947	45.9843	2.94444		1	0	0	0	0	0	0.300514		0	1		0	0	0	0
2345	2010	否	0	1.76663	1.60944	21.095	0.074773	0.459761	-0.166792	0.333333	0.071073	63.1139	1.79176	1.38629	8	0.693147	0	0	0	1.38629	0.29914		1	1		1	1.60944	1	1.60944
969	2010	否	1	1.07229	0	22.4093	0.046899	0.125748	0.0265359	0.333333	0.348614	43.4425	2.56495		0	0	0	0	0	0	0.300514		1	1		0	0	0	0
2130	2010	否	0	1.05357	0	20.4281	0.102791	0.286634	0.0617897	0.428571	0.341037	53.3151	2.56495		0	0	0	0	0	0	0.300514		1	1		0	0	0	0
2174	2010	否	0	1.45769	0.693147	19.9368	0.024847	0.241097	0.058572	0.333333	0.481931	59.781	2.77259	0	0	0	0	0	0	0.693147	0.299923		0	1		1	0.693147	0	0
2398	2010	否	0	1.13027	0	21.0201	0.04289	0.63385	-0.00446177	0.333333	0.158889	28.1063	1.94591		0	0	0	0	0	0	0.300514		1	1		0	0	1	0
600086	2010	否	0	1.99281	0	21.6725	0.028658	0.407586	-0.132535	0.333333	0.784514	51.7923	2.89037		0	0	0	0	0	0	0.300514		0	0		1	0	0	0
300061	2010	否	0	1.05826	1.09861	19.9602	0.034226	0.013459	0.044054	0.333333	0.208012	71.625	2.70805	0.693147	5	0	0	0	0	1.09861	0.299576		0	1		1	1.09861	1	1.09861
2003	2010	否	0	1.0845	0	21.3087	0.145659	0.311219	0.155977	0.333333	0.332294	39.609	2.3979		3	0	0	0	0	0	0.300514		1	1		0	0	1	0
2483	2010	否	0	1.26561	0	21.5509	0.080335	0.175855	0.0341901	0.333333	0.202767	65.625	2.07944		0	0	0	0	0	0	0.300514		1	1		1	0	1	0
600886	2010	否	1	1.05842	0	25.3342	0.010579	0.33821	0.0501606	0.333333	0.840109	73.9453	3.09104		1	0	0	0	0	0	0.0482928		0	0		1	0	1	0
531	2010	否	1	1.17067	0	22.5704	0.042796	0.043451	0.0392127	0.333333	0.618082	55.4993	2.89037		1	0	0	0	0	0	0.0482928		0	1		1	0	1	0
600452	2010	否	1	1.42423	0	20.5844	-0.164603	0.317803	0.19632	0.333333	0.622074	54.6944	2.48491		0	0	0	0	0	0	0.0482928		1	0		0	0	0	0
692	2010	否	1	1.21479	0	21.7466	0.011047	-0.033184	0.0374668	0.375	0.580252	38.2698	2.89037		0	0	0	0	0	0	0.0482928		0	0		1	0	0	0
600900	2010	否	1	1.09667	0	25.7824	0.052239	0.986398	0.110034	0.454545	0.579798	73.7184	2.19722		2	0	0	0	0	0	0.0482928		1	1		0	0	1	0
767	2010	否	1	1.15588	0	23.2215	-0.061464	0.052907	-0.0110445	0.333333	0.872932	61.3283	2.89037		1	0	0	0	0	0	0.0482928		0	0		0	0	1	0
600212	2010	否	0	1.14058	0	20.9706	0.014177	-0.311773	0.0946961	0.4	0.184538	20.4961	2.94444		0	0	0	0	0	0	0.0482928		0	0		1	0	0	0
600578	2010	否	1	1.09638	0	22.9473	0.029521	0.406956	0.0384162	0.333333	0.640558	68.6118	2.3979		0	0	0	0	0	0	0.0482928		1	1		0	0	1	0
600292	2010	否	1	1.24904	0	22.3628	0.009429	0.170212	-0.0936885	0.333333	0.763728	46.7933	2.83321		0	0	0	0	0	0	0.0482928		0	0		1	0	0	0
600719	2010	否	1	1.1549	0	21.1165	0.008444	0.064405	0.140295	0.333333	0.494669	48.5297	2.89037		0	0	0	0	0	0	0.0482928		0	0		1	0	0	0
600310	2010	否	1	1.19905	0	22.0081	0.050139	0.371694	0.104409	0.333333	0.614044	59.8089	2.56495		1	0	0	0	0	0	0.0482928		1	0		0	0	1	0
600236	2010	否	1	1.03335	0	23.6251	0.049759	0.371426	0.130639	0.363636	0.756901	70.7457	2.94444		0	0	0	0	0	0	0.0482928		0	0		0	0	1	0
966	2010	否	1	1.13984	0	23.4405	-0.019507	0.243663	-0.0331587	0.333333	0.879174	50.8739	2.77259		0	0	0	0	0	0	0.0482928		0	0		0	0	0	0
695	2010	否	1	1.21816	0.693147	20.748	0.007248	0.174437	0.0383447	0.333333	0.676708	38.9251	2.94444	0	1	0	0	0.693147	0	0	0.0382472		0	1		0	0	0	0
600674	2010	否	1	0.958255	0	23.0245	0.039	0.214008	0.0657441	0.363636	0.418506	65.8123	3.13549		3	0	0	0	0	0	0.0482928		0	0		1	0	1	0
900949	2010	否	1	1.20221	0	23.4423	0.035828	0.039585	0.0715114	0.333333	0.371519	65.7068	2.63906			0	0	0	0	0	0.0482928		0	1		0	0	1	0
600795	2010	否	1	1.18607	0	25.7349	0.021488	1.09652	0.0432821	0.333333	0.756643	54.4103	2.94444		1	0	0	0	0	0	0.0482928		0	0		1	0	1	0
27	2010	是	1	1.18684	0	24.093	0.055588	0.094483	0.0877614	0.333333	0.435322	73.2038	2.89037		0	0	0	0	0	0	0.0482928		0	1		1	0	1	0
600116	2010	否	1	1.14031	0	21.579	0.026088	0.177633	0.0618788	0.333333	0.557446	33.5353	2.89037		0	0	0	0	0	0	0.0482928		0	0		1	0	0	0
600979	2010	否	1	1.04697	0	21.8563	0.020153	0.23062	0.0371235	0.333333	0.629257	36.9459	2.48491		1	0	0	0	0	0	0.0482928		1	0		0	0	0	0
600505	2010	否	1	1.09256	0	21.2445	0.103209	0.277028	0.0972154	0.333333	0.625071	39.4529	2.83321		0	0	0	0	0	0	0.0482928		0	0		0	0	0	0
600021	2010	否	1	1.16954	0	24.1908	0.01338	0.422126	0.0806992	0.384615	0.726601	71.0685	2.56495		0	0	0	0	0	0	0.0482928		1	1		0	0	1	0
600969	2010	否	1	1.17678	0	22.0846	0.036611	0.170752	0.0704971	0.444444	0.755265	38.2044	2.3979		0	0	0	0	0	0	0.0482928		1	0		0	0	0	0
993	2010	否	1	1.03865	0	21.7481	0.035699	0.017998	0.0430068	0.333333	0.418984	56.124	2.56495		0	0	0	0	0	0	0.0482928		1	1		1	0	0	0
600011	2010	是	1	1.31252	0	26.1347	0.016434	0.308059	0.080672	0.333333	0.72825	65.1625	2.83321		2	0	0	0	0	0	0.0482928		0	1		0	0	1	0
2479	2010	否	0	1.34037	0	21.3993	0.070343	0.293273	0.0833378	0.333333	0.071893	59.1308	1.79176		0	0	0	0	0	0	0.0482928		1	1		1	0	1	0
543	2010	否	1	1.15953	0	23.265	0.013382	0.137864	0.0296958	0.333333	0.58094	62.9213	2.89037		0	0	0	0	0	0	0.0482928		0	0		0	0	1	0
600027	2010	是	1	1.20166	0	25.5742	0.000831	0.239676	0.0473855	0.333333	0.831166	79.8002	2.83321		0	0	0	0	0	0	0.0482928		0	0		0	0	1	0
2039	2010	否	1	0.850849	0	23.4923	0.008749	0.770307	0.0753871	0.363636	0.809348	37.207	2.89037		0	0	0	0	0	0	0.0482928		0	0		0	0	1	0
539	2010	是	1	1.22282	0	24.267	0.022788	0.033306	0.0183689	0.333333	0.621799	55.4384	2.89037		0	0	0	0	0	0	0.0482928		0	1		0	0	1	0
600864	2010	否	1	1.18615	0	22.0612	0.075064	0.070133	0.0765951	0.428571	0.424223	44.3137	2.83321		3	0	0	0	0	0	0.0482928		0	0		1	0	1	0
601	2010	否	1	1.00519	0	22.8521	0.008102	0.260304	0.0745287	0.333333	0.619481	19.702	2.89037		0	0	0	0	0	0	0.0482928		0	1		1	0	0	0
600098	2010	否	1	1.27122	0	23.5745	0.061748	0.170763	0.0442629	0.375	0.319592	78.9648	2.63906		4	0	0	0	0	0	0.0482928		0	1		1	0	1	0
601179	2010	是	1	1.44417	1.94591	24.0041	0.024612	-0.079896	-0.0142742	0.428571	0.433661	66.4875	1.79176	1.79176	12	0	0	0	0	1.94591	0.0200912		1	0		1	1.94591	1	1.94591
600509	2010	否	1	1.1036	0	22.7672	0.020511	0.139881	0.109163	0.363636	0.731307	47.8491	2.48491		0	0	0	0	0	0	0.0482928		1	0		1	0	0	0
600995	2010	否	1	1.1998	0	21.397	0.064592	0.178886	0.165616	0.5	0.489155	35.1702	2.63906		1	0	0	0	0	0	0.0482928		0	0		0	0	0	0
601991	2010	否	1	1.24316	0	26.074	0.017744	0.265513	0.08308	0.333333	0.818173	69.24	2.83321		1	0	0	0	0	0	0.0482928		0	1		1	0	1	0
600982	2010	否	1	1.70751	0	20.8203	0.072651	-0.085211	0.0380712	0.333333	0.418727	44.1991	2.77259		0	0	0	0	0	0	0.0482928		0	1		0	0	0	0
600863	2010	否	1	1.09141	0	23.8836	0.049038	-0.063582	0.108833	0.333333	0.726369	72.9104	2.83321		1	0	0	0	0	0	0.0482928		0	0		0	0	1	0
600283	2010	否	1	1.10179	0	21.8036	0.046408	-0.039586	0.0162051	0.363636	0.535534	48.3981	2.56495		2	0	0	0	0	0	0.0482928		1	1		1	0	0	0
600758	2010	否	1	1.04135	0	20.2089	0.0309	0.107482	0.0907958	0.333333	0.516434	50.2126	2.89037		1	0	0	0	0	0	0.0482928		0	0		1	0	0	0
600644	2010	否	1	1.1277	0	22.0104	0.020554	0.897848	0.0873626	0.363636	0.713123	32.6716	3.13549		0	0	0	0	0	0	0.0482928		0	0		1	0	0	0
600642	2010	否	1	1.25463	0	24.3037	0.053711	0.23847	0.0832066	0.363636	0.343209	49.8771	2.89037		0	0	0	0	0	0	0.0482928		0	1		0	0	1	0
600	2010	否	1	1.17984	0	23.2187	0.003078	0.142785	0.086009	0.333333	0.662253	75.3391	2.83321		0	0	0	0	0	0	0.0482928		0	0		0	0	1	0
939	2010	否	0	1.18729	0	22.9952	0.04479	0.674557	0.0135701	0.375	0.659518	40.1255	2.48491		1	0	0	0	0	0	0.0482928		1	0		1	0	0	0
875	2010	否	1	1.06272	0	23.3783	0.002594	0.24701	-0.0104612	0.333333	0.820904	29.2338	2.89037		0	0	0	0	0	0	0.0482928		0	0		0	0	1	0
690	2010	否	0	1.18106	0	22.7209	0.044846	0.046858	0.0960992	0.384615	0.567412	33.0529	2.63906		0	0	0	0	0	0	0.0482928		0	1		1	0	0	0
600396	2010	否	1	0.932406	0	23.285	0.004034	-0.069761	0.0291027	0.444444	0.844271	38.8764	2.56495		0	0	0	0	0	0	0.0482928		1	0		1	0	0	0
600780	2010	否	1	1.22174	0	21.6066	0.012807	0.110443	0.219001	0.571429	0.304055	50.4646	2.94444		0	0	0	0	0	0	0.0482928		0	0		0	0	1	0
426	2010	否	1	1.11877	0	21.2093	-0.031606	0.227057	0.042045	0.333333	0.302007	49.0204	2.83321		0	0	0	0	0	0	0.0482928		0	0		1	0	0	0
899	2010	否	1	1.06487	0	22.5889	-0.006124	-0.051195	0.0371523	0.454545	0.775317	59.7516	2.63906		0	0	0	0	0	0	0.0482928		0	0		0	0	0	0
532	2010	否	1	1.23581	0	20.9358	0.019285	0.275855	0.0185496	0.333333	0.205617	20.3509	2.94444		2	0	0	0	0	0	0.0482928		0	1		1	0	0	0
602	2010	否	1	1.31023	0	21.4263	-0.056879	2.33639	0.0527809	0.333333	0.747126	37.1749	2.89037		1	0	0	0	0	0	0.0482928		0	1		1	0	0	0
600744	2010	否	1	1.19502	0	23.397	0.003536	0.35704	0.0543522	0.363636	0.875133	37.5817	2.89037		0	0	0	0	0	0	0.0482928		0	0		0	0	0	0
900948	2010	否	0	1.27157	0	23.9686	0.200271	0.299728	0.212352	0.333333	0.412059	61.7596	2.63906			0	0	0	0	0	0.0482928		0	0		1	0	1	0
600101	2010	否	1	1.1365	0.693147	21.6096	0.061042	0.089984	0.0631857	0.333333	0.442876	31.4238	3.13549	0	0	0	0	0	0	0.693147	0.0382472		0	0		1	0.693147	0	0
37	2010	是	1	1.14937	0	22.387	-0.023382	-0.142464	0.00490589	0.454545	0.633932	43.7528	2.83321		0	0	0	0	0	0	0.0482928		0	1		1	0	0	0
600167	2010	否	0	1.1206	0	21.1436	0.037115	0.221297	0.187341	0.428571	0.623647	60.5721	2.48491		0	0	0	0	0	0	0.0482928		1	0		0	0	1	0
600726	2010	否	1	1.09903	0	23.8229	0.000199	0.332319	0.0736388	0.333333	0.824296	46.4124	2.89037		0	0	0	0	0	0	0.0482928		0	0		0	0	1	0
601139	2010	是	1	1.40805	0	22.7062	0.046103	0.697349	0.0534025	0.375	0.604782	78.5366	2.70805		4	0	0	0	0	0	0.0482928		0	1		1	0	1	0
2267	2010	否	1	1.20715	0	22.1086	0.100982	0.240194	0.18321	0.333333	0.379443	74.2903	1.79176		2	0	0	0	0	0	0.0482928		1	0		0	0	1	0
600333	2010	否	1	1.30531	0	21.5801	0.036355	0.096046	0.0415464	0.333333	0.409403	53.4863	2.89037		0	0	0	0	0	0	0.0482928		0	0		1	0	0	0
600461	2010	否	1	1.22002	0	22.0962	0.024074	2.49523	0.0548161	0.333333	0.600955	56.2748	2.30259		1	0	0	0	0	0	0.0482928		1	0		0	0	0	0
601158	2010	否	1	1.10347	0	23.5213	0.078822	0.196757	0.109708	0.333333	0.330074	87.2914	2.30259		0	0	0	0	0	0	0.0482928		1	0		1	0	1	0
600168	2010	否	1	0.916438	0	21.9127	0.034169	0.542247	0.0150402	0.333333	0.460119	60.5219	2.56495		0	0	0	0	0	0	0.0482928		1	0		1	0	0	0
600008	2010	否	1	1.15984	0	23.5471	0.035599	0.151157	0.0388301	0.363636	0.529925	60.2496	2.48491		0	0	0	0	0	0	0.0482928		1	1		1	0	1	0
600187	2010	否	0	1.09098	0	20.5952	0.052694	0.802168	0.138728	0.375	0.597492	72.5734	2.56495			0	0	0	0	0	0.0482928		1	0		0	0	0	0
600323	2010	否	1	1.0794	0	21.8838	0.175922	0.279615	0.0704633	0.333333	0.485944	35.5087	2.94444		0	0	0	0	0	0	0.0482928		0	1		0	0	0	0
712	2010	否	0	1.04011	0	20.9674	0.123108	-0.455191	0.0466706	0.333333	0.310923	39.2795	2.63906		0	0	0	0	0	0	0.0482928		0	1		0	0	1	0
685	2010	否	1	1.11243	0	22.543	0.109444	0.143581	0.0141106	0.5	0.2082	69.0741	2.94444		1	0	0	0	0	0	0.0482928		0	1		1	0	1	0
2062	2010	否	0	0.325291	0	22.8126	0.039712	0.008947	-0.112026	0.333333	0.748213	63.0015	2.83321		0	0	0	0	0	0	0.0653923		0	1		1	0	1	0
90	2010	否	1	0.292217	0	23.0417	0.010902	0.330015	-0.0125087	0.428571	0.539683	40.7492	2.89037		2	0	0	0	0	0	0.0653923		0	1		1	0	0	0
600491	2010	否	0	0.343074	0	23.0059	0.019902	0.497465	-0.00343435	0.428571	0.742828	41.4102	2.77259		6	0	0	0	0	0	0.0653923		0	1		1	0	0	0
600170	2010	是	1	0.340447	0	24.6188	0.020511	0.768239	0.0105727	0.333333	0.826976	72.1478	2.56495		5	0	0	0	0	0	0.0653923		1	1		0	0	1	0
23	2010	否	0	0.345782	0	20.6598	0.013908	0.178794	0.135047	0.333333	0.661815	46.8521	3.29584			0	0	0	0	0	0.0653923		0	1		0	0	0	0
601668	2010	是	1	0.376789	0	26.7086	0.037016	0.422606	-0.00413764	0.571429	0.740251	59.262	1.79176		1	0	0	0	0	0	0.0653923		1	1		0	0	1	0
961	2010	否	0	0.350231	0	23.907	0.032063	0.607519	-0.0950947	0.333333	0.781472	75.3945	2.56495		0	0	0	0	0	0	0.0653923		1	1		1	0	1	0
600986	2010	否	0	0.352902	0	21.3959	0.003615	0.334014	0.0915281	0.428571	0.650603	38.1651	2.89037		2	0	0	0	0	0	0.0653923		0	0		0	0	0	0
600068	2010	否	1	0.403353	0.693147	24.7226	0.02899	0.375268	0.0113431	0.555556	0.760156	48.4261	2.63906	0	2	0	0	0	0	0.693147	0.0471516		0	0		1	0.693147	1	0.693147
600039	2010	否	1	0.405034	0	22.6989	0.020521	0.449861	0.0515224	0.444444	0.816538	36.5735	2.48491		0	0	0	0	0	0	0.0653923		1	0		1	0	0	0
65	2010	否	1	0.0830676	0	21.3927	0.025456	-0.023977	0.116221	0.5	0.706491	63.0253	3.29584		0	0	0	0	0	0	0.0653923		0	1		0	0	1	0
600502	2010	否	1	0.381262	0	22.1339	0.050209	0.87603	0.0518608	0.333333	0.754296	25.4452	2.56495		1	0	0	0	0	0	0.0653923		1	0		1	0	0	0
600528	2010	是	1	0.323852	0	24.1866	0.034275	0.346356	0.022654	0.555556	0.827769	52.1596	2.48491		0	0	0	0	0	0	0.0653923		1	0		0	0	1	0
600263	2010	否	1	0.317878	0	23.6385	0.009591	0.080144	0.0491672	0.333333	0.824398	63.2096	2.48491		1	0	0	0	0	0	0.0653923		1	1		0	0	1	0
600512	2010	否	0	0.386432	0	21.9213	0.006454	-0.213232	-0.121675	0.333333	0.662045	16.7164	2.77259		0	0	0	0	0	0	0.0653923		0	1		1	0	0	0
601390	2010	是	1	0.419372	0	26.6876	0.021324	0.36751	0.00247037	0.571429	0.810196	77.7624	1.79176		0	0	0	0	0	0	0.0653923		1	1		0	0	1	0
2060	2010	否	1	0.428434	0	22.5359	0.014908	0.215686	0.0276187	0.454545	0.758981	44.3451	2.30259		1	0	0	0	0	0	0.0653923		1	1		1	0	0	0
601186	2010	是	1	0.424218	1.09861	26.5818	0.012326	0.322451	0.0178546	0.5	0.833717	79.9669	1.79176	0.693147	0	0	0	0	0	1.09861	0.0364814		1	1		0	0	1	1.09861
600820	2010	否	1	0.366897	0	23.7247	0.027426	0.005981	0.0149562	0.4	0.778225	39.0181	2.89037		1	0	0	0	0	0	0.0653923		0	1		0	0	1	0
2307	2010	否	1	0.373317	0	21.7717	0.021345	0.0379	-0.0714687	0.333333	0.727479	59.039	2.30259		1	0	0	0	0	0	0.0653923		1	0		0	0	0	0
600284	2010	否	1	0.320865	0	23.2804	0.028085	-0.470582	0.00248937	0.333333	0.689399	31.8995	2.56495		3	0	0	0	0	0	0.0653923		1	1		1	0	0	0
600853	2010	否	1	0.307326	0	22.4132	0.006583	0.291146	-0.00290358	0.333333	0.864845	34.6433	2.89037		0	0	0	0	0	0	0.0653923		0	0		1	0	0	0
600248	2010	否	1	0.292676	0	21.7077	0.046366	0.162957	0.102556	0.333333	0.728246	63.4551	2.56495		0	0	0	0	0	0	0.0653923		1	0		1	0	1	0
2081	2010	否	0	0.312548	0	22.1246	0.100443	0.616716	0.0833684	0.4	0.69367	63.8707	2.89037		1	0	0	0	0	0	0.0653923		0	1		0	0	1	0
600477	2010	否	0	0.403013	0	22.0714	0.030761	0.217317	0.0155668	0.428571	0.703298	41.632	2.48491		0	0	0	0	0	0	0.0653923		1	1		1	0	0	0
900957	2010	否	0	0.16265	0	20.0154	0.033326	0.062189	0.105865	0.333333	0.117464	43.0143	2.56495			0	0	0	0	0	0.0653923		1	1		0	0	1	0
2431	2010	否	0	0.330585	0	21.5081	0.076859	0.956697	-0.0400194	0.333333	0.241028	34.6347	1.79176		5	0	0	0	0	0	0.0653923		1	1		1	0	0	0
2325	2010	否	0	0.112959	0	21.2423	0.057728	0.150943	-0.0401469	0.444444	0.337245	61.967	1.79176		6	0	0	0	0	0	0.0653923		1	1		0	0	1	0
2482	2010	否	0	0.182856	0.693147	21.9929	0.060211	1.18863	0.0288229	0.333333	0.293992	68.25	1.79176	0	10	0	0	0	0	0.693147	0.0471516		1	1		0	0	1	0.693147
2051	2010	否	1	0.325126	0	22.3467	0.072253	0.610816	0.0214547	0.333333	0.570422	72.0206	2.30259		1	0	0	0	0	0	0.0653923		1	1		0	0	0	0
600545	2010	否	1	0.404606	0	22.1843	0.038563	0.25276	-0.0409393	0.333333	0.603603	29.4479	2.89037		0	0	0	0	0	0	0.0653923		0	0		1	0	0	0
2163	2010	否	1	0.428722	0	22.2371	0.018316	0.382628	0.0118472	0.333333	0.645863	49.2352	2.77259		1	0	0	0	0	0	0.0653923		0	1		0	0	0	0
300117	2010	否	0	0.367022	0	21.2797	0.040961	0.132204	0.0148978	0.428571	0.364328	60.3742	3.17805		0	0	0	0	0	0	0.0653923		0	1		1	0	1	0
600970	2010	否	1	0.334621	0	23.6022	0.081705	0.329234	0.0843037	0.333333	0.804384	64.4728	2.30259		3	0	0	0	0	0	0.0653923		1	1		0	0	1	0
2135	2010	否	0	0.382197	0	22.0707	0.020136	0.076048	0.0946838	0.333333	0.726437	58.8605	2.30259		2	0	0	0	0	0	0.0653923		1	1		1	0	0	0
2375	2010	否	0	0.178462	0	22.2189	0.058768	0.804366	0.00479062	0.444444	0.459316	56.5735	1.79176		1	0	0	0	0	0	0.0653923		1	1		0	0	1	0
2310	2010	否	0	0.175778	0	21.3795	0.133853	1.48859	-0.134374	0.333333	0.329178	66.2246	2.94444		3	0	0	0	0	0	0.0653923		0	1		1	0	0	0
600496	2010	否	0	0.352138	0	22.1699	0.051632	0.178102	0.0268842	0.333333	0.619247	39.766	2.48491		3	0	0	0	0	0	0.0653923		1	0		1	0	0	0
601618	2010	是	1	0.408642	0	26.387	0.019328	0.251758	-0.0871574	0.5	0.814333	80.9513	1.79176		1	0	0	0	0	0	0.0653923		1	1		1	0	1	0
2091	2010	否	1	1.11961	0	21.2428	0.114382	0.496062	-0.0149152	0.333333	0.410969	45.7624	2.56495		0	0	0	0	0	0	0.701707		1	1		0	0	0	0
600511	2010	是	1	1.12891	0	21.9449	0.092332	0.139267	0.0937914	0.333333	0.604111	48.3895	2.48491		1	0	0	0	0	0	0.701707		1	1		1	0	1	0
2221	2010	否	0	1.12111	0	21.4168	0.020134	-0.05022	-0.187235	0.428571	0.690658	58.4202	2.70805		0	0	0	0	0	0	0.701707		0	1		1	0	0	0
963	2010	否	0	1.12191	0.693147	22.1715	0.093021	0.146579	-0.00657698	0.333333	0.683754	55.1859	2.48491	0	5	0	0	0	0	0.693147	0.695106		1	1		1	0.693147	1	0.693147
753	2010	否	1	1.11561	0	21.2391	0.036946	0.337241	-0.103382	0.428571	0.649798	31.7984	2.83321		0	0	0	0	0	0	0.701707		0	1		1	0	0	0
61	2010	否	1	1.09562	3.29584	22.9329	0.030662	0.100217	0.0727858	0.384615	0.585435	30.0565	2.83321	3.2581	8	0	0	0	0	3.29584	0.670318		0	1		0	0	0	0
96	2010	否	1	1.11965	0	21.3513	0.046543	0.489295	-0.0154782	0.363636	0.079303	62.1232	2.48491		0	0	0	0	0	0	0.701707		1	1		0	0	1	0
2262	2010	否	0	1.11769	0	20.6765	0.078709	0.170731	0.0647511	0.363636	0.515293	52.8831	2.48491		0	0	0	0	0	0	0.701707		1	1		1	0	1	0
594	2010	否	0	1.10337	0	22.1988	0.000235	2.49523	-0.0874564	0.428571	0.259145	30.188	2.89037		0	0	0	0	0	0	0.701707		0	1		0	0	1	0
2462	2010	否	1	1.12273	0	21.079	0.034294	0.183591	-0.034759	0.363636	0.282012	40.2672	2.07944		0	0	0	0	0	0	0.701707		1	1		1	0	1	0
882	2010	否	1	1.12705	0	22.3967	0.009249	0.360433	-0.00538197	0.333333	0.373523	57.4386	2.56495		1	0	0	0	0	0	0.701707		1	1		0	0	1	0
25	2010	否	1	1.10502	0	20.2117	0.006542	-0.107073	0.0119155	0.375	0.666757	66.6341	2.89037		0	0	0	0	0	0	0.701707		0	1		0	0	1	0
906	2010	否	1	1.13029	2.3979	21.9267	0.026059	0.712454	-0.165067	0.333333	0.659568	67.1881	2.48491	2.30259	0	0	0	0	0	2.3979	0.67887		1	0		0	0	0	0
705	2010	否	1	1.11632	0	20.822	0.021402	0.178083	0.044464	0.333333	0.503068	25.2531	2.89037		0	0	0	0	0	0	0.701707		0	1		1	0	0	0
28	2010	是	1	1.1265	0	22.5649	0.041895	0.193105	0.0678886	0.333333	0.820599	43.9171	2.89037		15	0	0	0	0	0	0.701707		0	1		0	0	1	0
600241	2010	否	1	1.12786	0	21.0085	0.013359	0.427314	0.11217	0.333333	0.588804	59.3214	2.48491		0	0	0	0	0	0	0.701707		1	0		1	0	0	0
411	2010	否	1	1.13959	2.63906	21.6259	0.035461	0.307485	0.0369582	0.333333	0.81415	39.2423	2.89037	2.56495	9	0	0	0	0	2.63906	0.676573		0	1		0	0	0	0
600713	2010	否	1	1.12482	1.38629	22.8484	-0.000755	0.093552	0.01422	0.333333	0.849066	28.2097	2.83321	1.09861	44	0	0	1.09861	0	0.693147	0.688504		0	1		0	0	0	0
600998	2010	否	0	1.12423	1.94591	22.8175	0.044372	0.12101	-0.127088	0.363636	0.507479	65.8301	2.48491	1.79176	9	0	0	0	0	1.94591	0.683175		1	0		1	1.94591	1	1.94591
554	2010	否	1	1.11612	0	20.6713	0.007586	0.080857	0.121225	0.375	0.081446	27.3632	2.89037		0	0	0	0	0	0	0.701707		0	0		0	0	0	0
2441	2010	否	0	1.13235	0	21.5639	0.063212	0.303973	-0.183561	0.333333	0.269147	56.1088	2.3979		0	0	0	0	0	0	0.701707		1	1		1	0	1	0
600822	2010	否	1	1.13737	0.693147	22.8214	0.013826	0.265365	-0.11037	0.333333	0.793549	51.728	2.89037	0	1	0	0	0	0	0.693147	0.695106		0	1		0	0	1	0.693147
600856	2010	否	0	1.09772	0	19.9191	-0.115029	0.097624	0.0834382	0.333333	0.782586	24.6165	3.13549		3	0	0	0	0	0	0.701707		0	0		0	0	0	0
600755	2010	否	1	1.12664	0	23.7359	0.030835	0.685989	-0.135016	0.333333	0.766644	31.2844	2.89037		1	0	0	0	0	0	0.701707		0	1		1	0	0	0
600730	2010	否	0	1.11454	0	21.2545	0.012675	0.172599	-0.0938151	0.333333	0.459735	30.7284	2.94444			0	0	0	0	0	0.701707		0	1		1	0	0	0
2336	2010	否	0	1.12736	0.693147	22.5867	0.036771	0.145309	0.0607155	0.5	0.442801	75	1.79176	0	1	0	0	0	0	0.693147	0.695106		1	1		1	0.693147	1	0.693147
2251	2010	否	0	1.11163	0	22.0633	0.044744	0.18251	0.120812	0.5	0.589983	72.1785	1.94591		1	0	0	0	0	0	0.701707		1	0		1	0	1	0
26	2010	否	1	1.11579	0	21.6138	0.038587	0.439112	-0.0404203	0.333333	0.471559	46.5026	2.89037		0	0	0	0	0	0	0.701707		0	1		1	0	1	0
516	2010	否	0	1.10501	2.56495	21.719	0.056245	0.090801	0.105635	0.333333	0.605198	29.4401	3.21888	2.48491	0	0	0	0	0	2.56495	0.677279		0	0		0	0	0	0
2264	2010	否	0	1.12221	0.693147	21.3108	0.035928	0.409498	0.166081	0.428571	0.68239	60.1422	1.79176	0	2	0	0	0	0	0.693147	0.695106		1	1		1	0.693147	1	0.693147
601933	2010	否	0	1.12095	1.09861	22.612	0.046149	0.453306	0.103256	0.333333	0.422518	56.2268	2.30259	0.693147	8	0	0	0	0	1.09861	0.691244		1	1		1	1.09861	1	1.09861
600361	2010	否	1	1.12112	0	22.5591	0.008771	0.116816	0.100372	0.333333	0.712367	34.8065	2.70805		0	0	0	0	0	0	0.701707		0	1		0	0	0	0
600153	2010	否	1	1.14558	1.09861	24.4437	0.051897	0.629937	-0.111524	0.333333	0.81693	51.8885	2.56495	0.693147	4	0	0	0	0	1.09861	0.691244		1	1		1	1.09861	1	1.09861
600861	2010	否	1	1.10289	0.693147	21.7853	0.027081	0.093425	0.0366695	0.428571	0.268716	37.9996	2.94444	0	0	0	0	0	0	0.693147	0.695106		0	1		1	0.693147	0	0
151	2010	否	1	1.12173	0	20.8078	0.00712	0.32557	-0.120088	0.333333	0.190006	48.7912	2.48491		2	0	0	0	0	0	0.701707		1	1		1	0	0	0
600729	2010	否	1	1.11562	1.38629	22.8758	0.06158	1.90095	0.180965	0.333333	0.741623	64.7114	2.94444	1.09861	0	0	0	0	0	1.38629	0.688504		0	0		0	0	1	1.38629
417	2010	否	1	1.11379	0	22.2214	0.082068	0.199865	0.189261	0.363636	0.630959	42.5482	2.89037		0	0	0	0	0	0	0.701707		0	0		0	0	1	0
600821	2010	否	1	1.09539	0	21.1227	0.004506	0.129788	0.0155105	0.333333	0.626897	24.8216	2.94444		3	0	0	0	0	0	0.701707		0	1		0	0	0	0
560	2010	否	0	1.11243	0	21.9351	0.008171	0.108702	0.151873	0.428571	0.815963	37.4371	2.94444		0	0	0	0	0	0	0.701707		0	0		1	0	0	0
759	2010	否	1	1.11234	0	22.493	0.042653	0.175951	0.138852	0.384615	0.572467	19.2728	3.09104		7	0	0	0	0	0	0.701707		0	0		1	0	0	0
593	2010	否	0	1.09704	0	20.3356	0.00892	-0.139279	0.0797697	0.333333	0.583379	28.7987	3.17805		0	0	0	0	0	0	0.701707		0	0		0	0	0	0
600056	2010	否	1	1.13934	0.693147	22.3791	0.047814	0.30679	-0.0708619	0.333333	0.692773	64.3828	2.63906	0	8	0	0	0	0	0.693147	0.695106		0	1		1	0.693147	1	0.693147
600113	2010	否	1	1.12755	0	20.7744	0.05752	0.38343	0.0804621	0.4	0.525376	53.3132	2.63906		1	0	0	0	0	0	0.701707		0	1		1	0	0	0
2503	2010	否	0	1.13301	0	21.364	0.047844	0.670887	0.0304457	0.428571	0.108845	74.625	1.79176		0	0	0	0	0	0	0.701707		1	1		1	0	1	0
672	2010	否	0	1.08348	0	19.0964	0.048929	0.513529	0.0106923	0.333333	0.765301	35.826	2.94444		0	0	0	0	0	0	0.701707		0	0		0	0	0	0
600739	2010	否	1	1.11308	0	23.049	0.137278	0.305017	0.0519028	0.428571	0.211567	19.6784	2.89037		0	0	0	0	0	0	0.701707		0	0		1	0	0	0
600830	2010	否	1	1.12228	0	21.4418	0.051498	0.333411	-0.13129	0.333333	0.244842	31.2926	2.94444		0	0	0	0	0	0	0.701707		0	1		1	0	0	0
679	2010	否	0	1.11358	0	22.7484	0.048549	0.152361	0.110871	0.428571	0.803689	44.7808	2.89037		0	0	0	0	0	0	0.701707		0	0		1	0	0	0
600857	2010	否	0	1.11628	0	20.247	0.031257	0.254098	0.0736697	0.333333	0.294117	25.7806	2.94444		0	0	0	0	0	0	0.701707		0	1		0	0	0	0
600778	2010	否	1	1.10885	0.693147	21.7803	0.036733	0.458232	0.145491	0.444444	0.610476	24.1165	2.89037	0	0	0	0	0	0	0.693147	0.695106		0	0		1	0.693147	0	0
600247	2010	否	0	1.14627	0	20.7092	0.002569	0.348818	-0.00410751	0.428571	0.483487	16.7164	2.89037		0	0	0	0	0	0	0.701707		0	0		1	0	0	0
501	2010	否	1	1.11108	0.693147	22.7325	0.050675	0.327485	0.217679	0.363636	0.751975	41.0417	2.94444	0	0	0	0	0	0	0.693147	0.695106		0	0		0	0	1	0.693147
600278	2010	否	1	1.11514	1.38629	21.8268	0.038192	0.398998	0.0267044	0.333333	0.383914	66.4314	2.56495	1.09861	2	0	0	0	0	1.38629	0.688504		1	1		0	0	1	1.38629
600128	2010	否	1	1.1183	0	21.9408	0.024781	0.237925	-0.0656802	0.333333	0.593176	26.4436	2.83321		0	0	0	0	0	0	0.701707		0	1		1	0	0	0
600682	2010	否	0	1.10361	0	21.7862	0.02505	0.092708	0.0456141	0.333333	0.629043	38.6699	2.94444		1	0	0	0	0	0	0.701707		0	1		1	0	1	0
2187	2010	否	1	1.10983	0	21.9321	0.051982	0.257769	0.161078	0.333333	0.614243	70.0977	2.19722		0	0	0	0	0	0	0.701707		1	1		0	0	1	0
600120	2010	否	1	1.12639	1.09861	22.6846	0.043117	0.115583	0.0711024	0.428571	0.555621	51.9063	2.83321	0.693147	2	0	0	0	0	1.09861	0.691244		0	1		1	1.09861	1	1.09861
600825	2010	否	1	1.11059	2.83321	22.3063	0.042835	0.013165	0.0621395	0.333333	0.533022	62.7173	2.94444	2.77259	7	0	0	0	0	2.83321	0.674724		0	1		1	2.83321	1	2.83321
600833	2010	否	1	1.12968	0.693147	20.4852	0.038474	0.106566	0.0506433	0.333333	0.446978	47.3542	2.94444	0	5	0	0	0	0	0.693147	0.695106		0	1		1	0.693147	0	0
889	2010	否	0	1.11446	1.38629	21.1421	0.020119	0.204796	0.0895971	0.333333	0.562638	39.6532	2.63906	1.09861	1	0	0	0	0	1.38629	0.688504		0	0		1	1.38629	0	0
600287	2010	否	1	1.11563	0	22.3208	0.000389	0.342073	0.00143203	0.4	0.754517	51.564	2.89037		1	0	0	0	0	0	0.701707		0	1		1	0	0	0
600655	2010	否	0	1.11855	2.56495	23.0528	0.069386	0.46196	0.054019	0.375	0.534529	26.824	2.94444	2.48491	3	0	0	0	0	2.56495	0.677279		0	1		1	2.56495	1	2.56495
300022	2010	否	0	1.14776	0	21.6557	0.035785	1.2776	-0.0837338	0.333333	0.685356	34.2168	1.79176		0	0	0	0	0	0	0.701707		1	0		1	0	0	0
419	2010	否	1	1.10363	1.09861	21.8825	0.032466	0.354961	0.102726	0.375	0.718966	47.4513	2.70805	0.693147	2	0	0	0	0	1.09861	0.691244		0	0		0	0	0	0
600826	2010	否	1	1.12854	0	21.6633	0.034238	-0.045324	0.00278726	0.333333	0.249202	55.2812	2.89037		1	0	0	0	0	0	0.701707		0	1		0	0	1	0
600704	2010	否	1	1.12524	1.38629	23.646	0.034554	0.28638	-0.0306161	0.333333	0.80699	39.1367	2.94444	1.09861	17	0	0	0	0	1.38629	0.688504		0	1		1	1.38629	0	0
987	2010	否	1	1.12692	0.693147	21.7907	0.112513	0.211728	0.157425	0.571429	0.471329	56.7833	2.94444	0	3	0	0	0	0	0.693147	0.695106		0	1		0	0	1	0.693147
600981	2010	否	1	1.12547	0	21.6555	0.033245	0.132168	-0.0222284	0.333333	0.607607	55.6821	2.94444		0	0	0	0	0	0	0.701707		0	1		1	0	0	0
600058	2010	否	1	1.11761	0.693147	24.4899	0.003552	0.39404	0.026078	0.333333	0.734582	63.0842	2.63906	0	1	0	0	0	0	0.693147	0.695106		0	1		0	0	0	0
600712	2010	否	1	1.11079	2.19722	20.8079	0.089257	0.261399	0.112034	0.333333	0.696767	36.3497	2.89037	2.07944	2	0	0	0	0	2.19722	0.680781		0	0		0	0	0	0
600838	2010	否	1	1.09398	0	20.7125	0.029104	-0.151866	-0.0318505	0.333333	0.401436	26.5228	2.89037		0	0	0	0	0	0	0.701707		0	1		1	0	0	0
600693	2010	否	0	1.11044	0	21.1384	0.066605	0.21361	0.174008	0.333333	0.528355	26.0605	3.04452		0	0	0	0	0	0	0.701707		0	1		0	0	1	0
416	2010	否	0	1.11353	0	20.7157	0.02966	0.125307	0.0569296	0.375	0.232765	26.5256	2.89037		1	0	0	0	0	0	0.701707		0	0		0	0	1	0
600631	2010	否	1	1.10068	2.56495	23.4128	0.053298	0.25018	0.113005	0.363636	0.507748	48.6195	2.94444	2.48491	0	0	0	0	0	2.56495	0.677279		0	1		0	0	1	2.56495
600327	2010	否	0	1.11789	0	21.8725	0.091489	0.141341	0.140741	0.375	0.573074	51.5947	2.48491		2	0	0	0	0	0	0.701707		1	1		0	0	1	0
600859	2010	否	1	1.11154	1.79176	22.8411	0.052722	0.25655	0.191493	0.333333	0.55146	51.316	2.89037	1.60944	10	0	0	0	0	1.79176	0.684643		0	1		0	0	1	1.79176
600858	2010	否	1	1.10697	0	22.8404	0.014704	0.677527	-0.00131387	0.4	0.69812	32.0946	2.89037		0	0	0	0	0	0	0.701707		0	0		1	0	1	0
600500	2010	是	1	1.11098	0	23.9345	0.036946	0.744664	0.0257454	0.444444	0.6696	57.528	2.56495		0	0	0	0	0	0	0.701707		1	1		0	0	1	0
600122	2010	否	0	1.12707	1.60944	22.9681	0.028116	0.051901	0.0598736	0.363636	0.543832	29.5	2.56495	1.38629	8	0	0	0	0	1.60944	0.686379		1	1		1	1.60944	1	1.60944
600280	2010	否	0	1.10622	1.09861	22.626	0.006895	0.173115	-0.139353	0.333333	0.90267	52.4342	2.99573	0.693147	4	0	0	0	0.693147	0.693147	0.691244		0	1		1	1.09861	1	1.09861
600738	2010	否	0	1.10365	0	20.6643	0.040308	0.263031	0.208079	0.333333	0.608776	29.9589	2.94444		0	0	0	0	0	0	0.701707		0	0		1	0	0	0
600382	2010	否	0	1.1217	0	20.9397	0.137521	-0.129434	0.0520278	0.333333	0.118347	25.73	2.83321		0	0	0	0	0	0	0.701707		0	1		0	0	0	0
861	2010	否	0	1.10746	0	21.6309	0.1057	0.549428	0.0550022	0.428571	0.620717	72.7132	2.56495		1	0	0	0	0	0	0.701707		1	1		1	0	1	0
600628	2010	否	1	1.09691	2.30259	22.3414	0.040414	0.109731	0.0946836	0.333333	0.613492	28.9612	3.13549	2.19722	2	0	0	0	0	2.30259	0.679778		0	1		0	0	0	0
715	2010	否	1	1.10387	0	21.3253	0.036372	-0.074939	0.151241	0.333333	0.447794	39.5791	2.63906		0	0	0	0	0	0	0.701707		0	0		0	0	1	0
829	2010	否	1	1.13456	2.99573	22.8705	0.051461	0.198353	-0.107696	0.363636	0.657799	33.5686	2.63906	2.94444	30	0	0	1.38629	0	2.83321	0.673176		0	0		1	2.99573	0	0
600723	2010	否	1	1.11342	0	21.3943	0.024065	0.204096	0.109638	0.333333	0.385949	38.8594	2.89037		0	0	0	0	0	0	0.701707		0	1		0	0	0	0
600827	2010	否	1	1.11557	2.89037	23.7813	0.038956	0.063916	0.158049	0.333333	0.76098	31.9692	2.89037	2.83321	5	0	0	0	0	2.89037	0.67418		0	1		0	0	1	2.89037
2277	2010	否	0	1.11368	0	21.9048	0.067423	0.297422	0.147756	0.333333	0.462787	45.4995	1.94591		0	0	0	0	0	0	0.701707		1	0		0	0	0	0
600785	2010	否	0	1.12332	1.94591	21.5338	0.105871	0.231639	0.139541	0.333333	0.52066	40.3512	2.63906	1.79176	3	0	0	0	0	1.94591	0.683175		0	0		0	0	1	1.94591
701	2010	否	1	1.13044	2.19722	21.9368	0.027916	0.21407	0.0263249	0.333333	0.699733	30.7391	2.94444	2.07944	1	0	0	1.79176	0	1.38629	0.680781		0	1		0	0	0	0
600697	2010	否	1	1.10409	0	22.0958	0.042069	0.335773	0.0973478	0.333333	0.698841	29.8596	2.94444		2	0	0	0	0	0	0.701707		0	0		0	0	1	0
600694	2010	否		1.11082	2.30259	23.2013	0.008652	0.150275	0.145151	0.384615	0.731697	19.8311	2.89037	2.19722	1	0	0	0	0	2.30259	0.679778		0	0		0	0	1	2.30259
600824	2010	否	1	1.12026	0.693147	21.4635	0.058986	0.286498	0.0650847	0.444444	0.352361	39.8445	2.89037	0	0	0	0	0	0	0.693147	0.695106		0	1		1	0.693147	0	0
600828	2010	否	0	1.11206	0	21.2005	0.084986	-0.006718	0.152705	0.375	0.612365	72.8529	2.89037		0	0	0	0	0	0	0.701707		0	0		0	0	1	0
600865	2010	否	0	1.11374	0	22.0149	0.021338	0.061594	-0.187235	0.375	0.69882	47.0411	2.94444		0	0	0	0	0	0	0.701707		0	1		1	0	1	0
600814	2010	否	1	1.10466	0	20.9845	0.051408	0.161201	0.121112	0.333333	0.499529	33.1223	2.94444		1	0	0	0	0	0	0.701707		0	1		0	0	0	0
600306	2010	否	0	1.11318	0	21.4609	0.001047	-0.160222	0.0965509	0.333333	0.71879	37.2511	2.48491		2	0	0	0	0	0	0.701707		1	0		1	0	1	0
2419	2010	否	1	1.11574	2.07944	22.6903	0.067835	0.262756	0.176518	0.333333	0.537042	86.1761	1.79176	1.94591	1	0	0	0	0	2.07944	0.681903		1	1		0	0	1	2.07944
2269	2010	是	0	1.10888	2.89037	22.8735	0.088259	0.437557	-0.122694	0.5	0.612088	87.2914	2.3979	2.83321	15	0	0	1.94591	0	2.48491	0.67418		1	1		1	2.89037	1	2.89037
564	2010	否	0	1.11209	0.693147	21.7454	0.02137	0.899732	0.0387888	0.428571	0.710941	31.3141	2.94444	0	0	0	0	0	0	0.693147	0.695106		0	0		0	0	0	0
600250	2010	否	1	1.11323	0	22.1272	-0.016651	-0.019623	-0.0234176	0.333333	0.922584	57.0192	2.94444		0	0	0	0	0	0	0.701707		0	1		0	0	1	0
785	2010	否	1	1.1124	1.60944	21.6929	0.029308	0.101211	0.136604	0.375	0.723535	48.0259	3.04452	1.38629	2	0	0	0	0	1.60944	0.686379		0	0		0	0	0	0
600774	2010	否	1	1.0937	1.09861	21.1859	0.004609	0.183944	0.102439	0.333333	0.637665	30.6269	3.04452	0.693147	2	0	0	0	0	1.09861	0.691244		0	0		0	0	0	0
2024	2010	是	0	1.11936	2.83321	24.5053	0.093504	0.295104	0.0883983	0.333333	0.570792	44.1694	2.30259	2.77259	2	0.693147	0	0	0	2.77259	0.674724		1	1		1	2.83321	1	2.83321
626	2010	否	0	1.15848	0.693147	22.073	0.031841	0.631342	-0.187235	0.363636	0.842081	65.239	2.83321	0	1	0	0	0	0	0.693147	0.695106		0	1		0	0	0	0
600125	2010	否	1	0.290722	0	21.9764	0.136185	0.394857	0.0273395	0.333333	0.088642	32.9221	2.89037		0	0	0	0	0	0	0.248646		0	0		1	0	0	0
601006	2010	是	1	0.23409	0	25.3299	0.103957	0.816957	0.168911	0.363636	0.437406	64.8406	1.94591		4	0	0	0	0	0	0.248646		1	0		1	0	1	0
601333	2010	是	1	0.191368	0	24.1444	0.050801	0.088706	0.115285	0.333333	0.208529	60.5816	2.70805			0	0	0	0	0	0.248646		0	1		0	0	1	0
600033	2010	否	1	0.0853069	0	23.5856	0.040891	-0.035202	0.0736726	0.333333	0.516203	54.2194	2.48491		0	0	0	0	0	0	0.248646		1	1		0	0	1	0
996	2010	否	0	0.129647	0	20.0314	0.028542	-0.156447	0.208687	0.375	0.168565	26.4529	2.83321		0	0	0	0	0	0	0.248646		0	1		1	0	0	0
2357	2010	否	0	0.27722	0	20.451	0.066927	0.009999	0.171125	0.333333	0.328469	56.5397	2.19722		1	0	0	0	0	0	0.248646		1	0		0	0	0	0
600326	2010	否	1	0.286792	0	21.489	0.047065	0.086579	0.065626	0.333333	0.402497	34.6864	2.48491		0	0	0	0	0	0	0.248646		1	0		1	0	0	0
600368	2010	否	1	0.0492105	1.09861	23.0095	0.020316	0.490178	0.0226447	0.333333	0.728966	54.5051	2.94444	0.693147	0	0	0	0	0	1.09861	0.233172		0	0		1	1.09861	1	1.09861
600269	2010	否	1	0.143934	0.693147	23.6458	0.072785	0.223091	0.111986	0.384615	0.463224	53.2199	2.56495	0	0	0	0	0	0	0.693147	0.238883		1	0		0	0	1	0.693147
600561	2010	否	1	0.287491	0	21.3519	0.067521	0.253771	0.189097	0.333333	0.595536	44.2306	2.89037		2	0	0	0	0	0	0.248646		0	0		0	0	1	0
601866	2010	否	1	0.269238	0	24.6154	0.086364	0.747226	0.112024	0.333333	0.388727	79.8052	1.94591		2	0	0	0	0	0	0.248646		1	1		0	0	1	0
2320	2010	否	1	0.32197	0	21.3243	0.102937	0.247866	0.119656	0.363636	0.053314	72.6061	2.19722		0	0	0	0	0	0	0.248646		1	0		0	0	1	0
600692	2010	否	1	0.313062	0	21.0857	-0.049446	-0.45149	0.108259	0.333333	0.641933	33.8256	2.89037		0	0	0	0	0	0	0.248646		0	1		1	0	0	0
600428	2010	否	1	0.253552	0	23.0378	0.033254	0.129483	0.0590526	0.333333	0.549677	53.0845	2.48491		0	0	0	0	0	0	0.248646		1	1		0	0	0	0
600026	2010	否	1	0.168988	0	24.4297	0.042298	0.279197	0.0668375	0.363636	0.432784	84.5238	2.83321		1	0	0	0	0	0	0.248646		0	1		0	0	1	0
520	2010	否	1	0.196775	0	22.7744	0.00154	0.321374	-0.0220593	0.333333	0.853835	28.5962	2.94444		7	0	0	0	0	0	0.248646		0	0		1	0	0	0
601919	2010	否	1	0.286787	1.09861	25.7397	0.052989	0.445752	0.0739179	0.4	0.587588	78.9089	1.79176	0.693147	1	0	0	0	0	1.09861	0.233172		1	1		0	0	1	1.09861
600798	2010	否	1	0.19343	0	22.6586	0.003714	0.371938	0.0623239	0.363636	0.642767	56.2332	2.63906		2	0	0	0	0	0	0.248646		0	1		1	0	1	0
600896	2010	否	1	0.19296	0	22.3061	0.013378	0.483102	0.00766639	0.333333	0.437706	29.6027	2.89037		1	0	0	0	0	0	0.248646		0	0		1	0	0	0
600087	2010	否	1	0.170699	0	23.5779	-0.001416	0.275404	0.0101179	0.333333	0.749185	52.1534	2.89037		5	0	0	0	0	0	0.248646		0	1		1	0	0	0
601872	2010	是	1	0.120452	0	23.5103	0.038965	0.39291	0.0599792	0.4	0.393581	65.0871	1.94591		8	0	0	0	0	0	0.248646		1	1		1	0	1	0
200152	2010	否	1	0.250646	0.693147	22.912	0.07111	0.359013	0.187709	0.333333	0.840861	65.295	2.48491	0		0	0	0	0	0.693147	0.238883		1	0		0	0	1	0.693147
600029	2010	是	1	0.283935	1.94591	25.4349	0.057764	0.388006	0.115599	0.333333	0.728317	70.569	2.77259	1.79176	1	0	0	0	0	1.94591	0.221239		0	1		1	1.94591	0	0
601111	2010	是	1	0.287172	0.693147	25.7681	0.08024	0.58454	0.126704	0.333333	0.731353	72.8412	1.94591	0	1	0	0	0	0	0.693147	0.238883		1	1		1	0.693147	1	0.693147
600221	2010	是	1	0.214732	0	24.9937	0.045014	0.396041	0.09051	0.5	0.812176	59.2763	3.09104		0	0	0	0	0	0	0.248646		0	0		0	0	0	0
99	2010	否	1	0.178092	0	21.6461	0.049693	0.088697	0.11931	0.333333	0.356164	47.8082	2.48491		0	0	0	0	0	0	0.248646		1	1		1	0	0	0
600270	2010	否	1	0.50498	0	22.5384	0.072764	0.544989	0.00358787	0.375	0.157734	67.4238	2.48491		3	0	0	0	0	0	0.248646		1	1		0	0	1	0
600115	2010	是	1	0.280936	1.09861	25.3365	0.056571	0.881888	0.103602	0.444444	0.83557	77.4442	2.77259	0.693147	4	0	0	0	0	1.09861	0.233172		0	1		1	1.09861	1	1.09861
900	2010	否	1	0.328977	0	22.5935	0.122222	0.03442	0.172143	0.333333	0.327835	35.4838	2.56495		0	0	0	0	0	0	0.248646		1	0		1	0	0	0
886	2010	否	1	0.342485	0	21.8074	0.040226	1.80961	0.193441	0.375	0.17632	22.6497	2.63906		1	0	0	0	0	0	0.248646		0	0		1	0	0	0
2023	2010	否	0	0.202064	0	20.9202	0.043984	-0.091665	0.0433993	0.444444	0.211874	38.1153	2.3979		2	0	0	0	0	0	0.248646		1	0		1	0	0	0
600708	2010	否	1	0.313285	0	21.9545	0.054333	0.341554	0.129148	0.333333	0.583708	41.9436	2.89037		1	0	0	0	0	0	0.248646		0	1		0	0	0	0
601107	2010	否	1	0.442872	2.30259	23.1996	0.097171	0.277627	0.132862	0.333333	0.291964	81.8267	2.63906	2.19722	0	0	0	0	0	2.30259	0.216215		0	0		0	0	1	2.30259
601018	2010	是	1	0.190099	0	24.2637	0.064146	0.22811	0.0618686	0.333333	0.315465	80.5697	1.79176		0	0	0	0	0	0	0.248646		1	1		1	0	1	0
600004	2010	否	1	0.170036	0	23.1472	0.055143	0.1692	0.145826	0.4	0.401164	65.1874	2.3979		0	0	0	0	0	0	0.248646		1	1		0	0	1	0
601000	2010	否	1	0.221636	0	22.369	0.070081	0.324853	0.134118	0.333333	0.277053	74.54	2.07944		2	0	0	0	0	0	0.248646		1	0		0	0	1	0
600017	2010	否	1	0.186365	0	22.8817	0.05262	0.311241	0.0552091	0.333333	0.439565	51.7113	2.19722		1	0	0	0	0	0	0.248646		1	0		1	0	0	0
600377	2010	是	1	0.42157	0	23.938	0.102	0.17677	0.136224	0.363636	0.27607	68.0364	2.94444		0	0	0	0	0	0	0.248646		0	1		1	0	1	0
22	2010	是	1	0.199721	0	22.5482	0.133282	0.187646	0.149439	0.333333	0.386159	71.4475	2.89037		0	0	0	0	0	0	0.248646		0	1		0	0	1	0
600387	2010	否	0	0.428197	0	21.3564	0.030585	0.618614	-0.00563188	0.384615	0.494695	30.9207	2.89037		0	0	0	0	0	0	0.248646		0	1		1	0	0	0
600009	2010	否	1	0.142695	0	23.5856	0.080345	0.25404	0.128417	0.333333	0.188346	55.1758	2.56495		0	0	0	0	0	0	0.248646		1	1		0	0	0	0
600279	2010	否	1	0.174726	0	22.2562	0.01426	1.45179	0.046492	0.444444	0.649521	63.0588	2.48491		0	0	0	0	0	0	0.248646		1	0		1	0	0	0
600317	2010	否	1	0.138565	0	23.0456	0.022225	0.24915	0.0751355	0.333333	0.647437	60.1712	2.3979		1	0	0	0	0	0	0.248646		1	0		1	0	0	0
582	2010	否	1	0.226234	0	20.5212	0.048749	0.875395	0.134271	0.375	0.589494	47.0316	3.13549		0	0	0	0	0	0	0.248646		0	0		0	0	0	0
600350	2010	是	1	0.186696	0	23.3933	0.086585	0.073927	0.152869	0.363636	0.280974	80.9106	2.48491		0	0	0	0	0	0	0.248646		1	0		1	0	1	0
600012	2010	是	1	0.392952	0	22.9652	0.091559	0.190794	0.163991	0.333333	0.359675	81.7281	2.70805		1	0	0	0	0	0	0.248646		0	0		0	0	0	0
916	2010	否	1	0.182584	0	22.1413	0.059775	0.163048	0.0804299	0.357143	0.062037	62.5956	2.48491		0	0	0	0	0	0	0.248646		1	1		0	0	1	0
600020	2010	否	1	0.0636969	0	24.068	0.018625	0.141313	0.0822005	0.363636	0.778858	65.1786	2.3979		2	0	0	0	0	0	0.248646		1	0		1	0	1	0
601188	2010	否	1	0.0545646	0	21.7379	0.035354	0.109738	0.0336266	0.333333	0.123413	67.2477	1.79176		2	0	0	0	0	0	0.248646		1	0		1	0	0	0
2040	2010	是	1	0.157066	0	20.6272	0.030724	0.094014	0.0542923	0.333333	0.379282	65.2515	2.30259		0	0	0	0	0	0	0.248646		1	1		1	0	0	0
89	2010	否	1	0.207667	0	22.6006	0.11067	0.142387	0.139592	0.333333	0.104214	63.7903	2.56495		0	0	0	0	0	0	0.248646		1	1		0	0	1	0
600650	2010	是	1	0.318554	1.38629	21.8482	0.110087	0.152144	0.135947	0.363636	0.286473	39.9382	2.89037	1.09861	3	0	0	0	0	1.38629	0.229121		0	1		1	1.38629	0	0
600018	2010	否	1	0.229219	1.09861	24.9113	0.100351	0.154733	0.124734	0.333333	0.370797	87.2914	3.13549	0.693147	5	0	0	0	0	1.09861	0.233172		0	1		1	1.09861	1	1.09861
828	2010	否	1	0.0972387	0	22.1588	0.083789	0.366517	0.107695	0.428571	0.282611	69.546	3.13549		0	0	0	0	0	0	0.248646		0	1		0	0	1	0
600548	2010	是	1	0.328539	0	23.842	0.031396	0.597023	0.071512	0.333333	0.587246	81.1535	2.70805		0	0	0	0	0	0	0.248646		0	1		0	0	1	0
429	2010	否	1	0.113225	0	23.0772	0.041641	0.069739	0.0560771	0.363636	0.544009	43.4385	2.89037			0	0	0	0	0	0.248646		0	1		0	0	1	0
600190	2010	否		0.105443	0	22.6091	0.033584	0.169262	0.0563026	0.363636	0.423628	50.6939	2.89037		0	0	0	0	0	0	0.248646		0	0		0	0	1	0
905	2010	否	1	0.307467	0.693147	21.815	0.042641	0.036093	0.0985686	0.333333	0.412979	56.3964	2.48491	0	3	0	0	0	0	0.693147	0.238883		1	1		1	0.693147	0	0
601008	2010	否	1	0.198317	0	21.8402	0.036173	0.231897	0.0405594	0.333333	0.414425	60.9595	2.30259		1	0	0	0	0	0	0.248646		1	1		0	0	1	0
600575	2010	否	1	0.338027	0	22.999	0.001964	2.49523	0.00261386	0.363636	0.742028	65.2489	2.3979		3	0	0	0	0	0	0.248646		1	0		1	0	0	0
548	2010	否	1	0.262107	0	21.5138	0.044813	0.504153	0.00146768	0.333333	0.329299	31.0532	2.89037		0	0	0	0	0	0	0.248646		0	0		1	0	0	0
88	2010	否	1	0.274212	0	22.3277	0.093871	0.038649	0.0445464	0.333333	0.078657	67.7888	2.63906		0	0	0	0	0	0	0.248646		0	1		0	0	1	0
600035	2010	否	1	0.148804	0	22.517	0.06653	0.253096	0.123825	0.333333	0.471792	66.0726	2.3979		2	0	0	0	0	0	0.248646		1	0		0	0	0	0
600106	2010	否	0	0.224983	0	22.4555	0.02369	0.067512	0.0478752	0.333333	0.728324	29.4276	2.63906		0	0	0	0	0	0	0.248646		0	0		1	0	0	0
601880	2010	否	1	0.152436	0	23.8452	0.03732	0.9829	0.0635434	0.333333	0.455476	81.4481	1.79176		5	0	0	0	0	0	0.248646		1	0		0	0	1	0
600897	2010	否	1	0.210267	0	21.3809	0.155858	0.094925	0.213826	0.5	0.09722	70.3374	2.70805		1	0	0	0	0	0	0.248646		0	1		0	0	1	0
200053	2010	否	1	0.239634	0.693147	21.7545	0.047443	0.203959	0.0909656	0.4	0.593068	74.7131	2.77259	0		0	0	0	0	0.693147	0.238883		0	1		0	0	1	0.693147
2492	2010	否	0	0.125884	0	20.7984	0.046949	0.080939	0.112595	0.428571	0.289367	67.5	1.79176		0	0	0	0	0	0	0.248646		1	1		1	0	1	0
600717	2010	否	1	0.244877	0	23.8284	0.048932	0.174649	0.0792169	0.333333	0.391226	59.4412	2.94444		0	0	0	0	0	0	0.248646		0	1		1	0	1	0
300013	2010	否	0	0.419107	0	19.8325	0.043116	0.359829	0.022037	0.333333	0.159051	66.9353	2.63906		3	0	0	0	0	0	0.248646		0	1		0	0	0	0
600794	2010	否	1	0.369617	1.38629	20.7528	0.074755	2.22682	0.199243	0.333333	0.622541	52.696	2.83321	1.09861	0	0	0	0	0	1.38629	0.229121		0	1		0	0	0	0
600787	2010	否	1	0.494069	2.77259	22.9597	0.030752	0.31017	0.0168891	0.5	0.559839	48.3792	2.63906	2.70805	11	0	0	0	0	2.77259	0.209595		0	1		1	2.77259	1	2.77259
428	2010	否	1	1.12978	0	22.2406	0.03147	0.081149	0.0945249	0.333333	0.65925	48.0318	2.77259		0	0	0	0	0	0	0		0	0		1	0	0	0
33	2010	否	0	1.1163	0	20.0829	0.007911	0.154021	0.0580526	0.333333	0.447815	25.6595	2.89037		0	0	0	0	0	0	0		0	1		0	0	0	0
600258	2010	否	1	1.1468	0	21.3713	0.12418	0.397282	0.166985	0.333333	0.338255	63.8109	2.48491		0	0	0	0	0	0	0		1	1		0	0	1	0
524	2010	否	1	1.12854	0	20.4182	0.009189	0.213248	0.0666416	0.375	0.180748	52.183	2.94444		0	0	0	0	0	0	0		0	1		0	0	0	0
600754	2010	是	1	1.14204	0	22.4346	0.072086	1.71487	0.115697	0.333333	0.212951	53.4113	2.89037		0	0	0	0	0	0	0		0	1		1	0	1	0
601007	2010	否	1	1.14608	0	21.3275	0.066438	0.163559	0.0340634	0.4	0.182117	56.9	2.19722		2	0	0	0	0	0	0		1	1		1	0	1	0
2306	2010	否	0	1.17042	0	21.0563	0.04457	0.25124	0.0856987	0.333333	0.16156	52.9938	2.48491		0	0	0	0	0	0	0		1	1		1	0	1	0
2186	2010	否	1	1.14714	0	20.9552	0.085172	0.114546	0.147522	0.333333	0.345224	57.8532	2.83321		0	0	0	0	0	0	0		0	1		0	0	1	0
721	2010	否	1	1.14372	0	20.4001	0.050565	0.050567	0.0630074	0.333333	0.41771	39.1189	2.83321		1	0	0	0	0	0	0		0	0		1	0	0	0
2148	2010	否	0	0.115211	3.29584	19.8975	0.108764	0.374792	0.073878	0.333333	0.053314	37.399	2.30259	3.2581	22	0	0	0	0	3.29584	1.76994		1	1		0	0	0	0
2416	2010	否	0	0.696055	0.693147	22.2209	0.16274	0.243801	-0.187235	0.428571	0.113824	83.2371	1.79176	0	3	0	0	0	0	0.693147	1.79986		1	1		1	0.693147	1	0.693147
2316	2010	否	0	0.0927855	3.49651	20.8533	0.03499	0.677517	-0.0250895	0.375	0.301963	54	2.48491	3.46574	9	0	0	1.09861	0	3.43399	1.76764		1	1		1	3.49651	0	0
2261	2010	否	0	0.138921	3.3673	20.5484	0.135486	0.15754	0.0937125	0.333333	0.109766	49.8874	2.30259	3.3322	37	0.693147	0	0	0	3.3322	1.76912		1	0		1	3.3673	1	3.3673
2467	2010	否	0	0.153707	1.60944	20.8545	0.060732	-0.032217	0.0789565	0.4	0.080218	34.2039	2.07944	1.38629	3	0	0	0	0	1.60944	1.78933		1	1		0	0	1	1.60944
600050	2010	是	1	0.0492105	1.94591	26.8179	0.008279	0.112393	0.153811	0.5	0.530561	62.4662	2.30259	1.79176	21	0	0	1.09861	0	1.60944	1.78546		1	1		0	0	1	1.94591
2093	2010	否	0	0.104411	1.94591	21.1139	0.072094	0.155853	0.0180243	0.428571	0.328846	64.7106	2.3979	1.79176	7	0.693147	0	0.693147	0	1.60944	1.78546		1	1		1	1.94591	1	1.94591
300017	2010	否	0	0.0492105	2.70805	20.4717	0.049223	0.262248	0.0357115	0.333333	0.053314	45.1271	2.3979	2.63906	0	0	0	1.60944	0	2.3979	1.7767		1	1		0	0	0	0
300081	2010	否	0	0.406486	3.17805	20.6509	0.024991	0.005254	-0.0589982	0.333333	0.147419	46.6227	2.30259	3.13549	23	1.79176	0	0	0	2.94444	1.7713		1	0		1	3.17805	1	3.17805
300074	2010	否	0	0.193967	1.60944	20.5406	0.058108	0.017137	0.024017	0.333333	0.053314	45.9375	2.07944	1.38629	12	0	0	1.60944	0	0	1.78933		1	1		1	1.60944	1	1.60944
600640	2010	否	1	0.0492105	0	20.7972	-0.013461	-0.340955	0.0542364	0.444444	0.053314	56.2108	2.94444		0	0	0	0	0	0	1.80783		0	1		0	0	0	0
600804	2010	否	0	0.0492105	1.38629	22.1847	0.043415	0.084043	0.0322841	0.333333	0.179841	16.7164	3.2581	1.09861	36	0	0	1.09861	0	0.693147	1.79189		0	0		0	0	0	0
300050	2010	否	0	0.144316	0	21.2259	0.116325	0.417364	0.0587806	0.428571	0.057735	55.0593	2.30259		0	0	0	0	0	0	1.80783		1	1		1	0	0	0
300025	2010	否	0	0.240347	0	19.8416	0.10761	0.550987	0.026093	0.428571	0.219344	41.4	2.07944		1	0	0	0	0	0	1.80783		1	1		0	0	0	0
2421	2010	否	0	0.171756	0	20.6259	0.034843	0.22625	0.0350872	0.333333	0.379026	52.2275	2.3979		12	0	0	0	0	0	1.80783		1	1		1	0	1	0
300059	2010	否	0	0.131024	2.07944	21.2432	0.039696	0.120125	0.0415448	0.5	0.053314	46.713	1.79176	1.94591	18	0	0	1.09861	0	1.79176	1.78392		1	1		0	0	1	2.07944
2090	2010	否	0	0.114102	3.3322	20.6878	0.053954	0.466268	-0.0433869	0.333333	0.440157	55.3113	2.77259	3.29584	12	0	0	1.60944	0	3.17805	1.76952		0	1		0	0	0	0
600392	2010	否	1	0.135957	0	20.8236	-0.081491	-0.214993	0.0405835	0.333333	0.631358	22.9835	2.56495		5	0	0	0	0	0	1.80783		1	0		1	0	1	0
300042	2010	否	0	0.836278	2.19722	20.6143	0.016171	-0.180654	0.016635	0.333333	0.107311	46.8648	2.48491	2.07944	15	1.09861	0	0	0	1.94591	1.78257		1	1		0	0	1	2.19722
300044	2010	否	0	0.276737	1.94591	20.2567	0.040831	-0.096978	-0.0721772	0.375	0.162926	50.6197	2.63906	1.79176	32	1.09861	0	1.09861	0	1.09861	1.78546		0	1		1	1.94591	1	1.94591
2315	2010	否	0	0.255598	4.20469	21.2949	0.084871	0.447848	0.142864	0.333333	0.119217	70.1451	1.79176	4.18965	9	0	0	0	0	4.04305	1.7595		1	1		0	0	1	4.20469
300051	2010	否	0	0.0492105	2.77259	20.179	0.064681	0.358969	0.0833623	0.428571	0.091981	57.3847	1.94591	2.70805	7	0	0	1.09861	0	2.63906	1.77596		1	1		0	0	0	0
600100	2010	否	1	0.0775896	4.04305	23.9367	0.02412	0.186497	0.0108499	0.428571	0.573781	32.5024	2.63906	4.02535	63	0	0	3.43399	0	3.29584	1.76135		0	1		1	4.04305	0	0
600403	2010	否	0	0.851546	1.09861	19.7022	0.025047	-0.248286	0.118358	0.4	0.11244	34.9577	2.56495	0.693147	1	0	0	0	0	1.09861	1.7952		1	1		0	0	0	0
600797	2010	否	1	0.186611	2.48491	22.2118	0.017129	0.142913	0.00476731	0.363636	0.60743	18.3968	2.83321	2.3979	17	0	0	1.38629	0	2.19722	1.77926		0	1		0	0	0	0
300113	2010	否	0	0.243882	1.79176	20.3909	0.063325	0.681811	0.0357517	0.333333	0.053314	66.8233	1.79176	1.60944	10	0	0	0	0.693147	1.60944	1.78723		1	1		0	0	1	1.79176
682	2010	否	1	0.055051	1.38629	21.3468	0.019834	0.087087	0.0479247	0.333333	0.212441	20.58	2.83321	1.09861	12	0	0	0	0	1.38629	1.79189		0	0		0	0	0	0
2095	2010	否	0	0.0492105	3.85015	20.0441	0.102095	0.286754	0.121985	0.333333	0.143455	67.6902	2.07944	3.82864	5	0	0	0	0	3.85015	1.76357		1	1		0	0	1	3.85015
2073	2010	否	0	0.0492105	0	22.1257	0.092059	0.329483	0.021056	0.444444	0.414111	25.84	2.3979		2	0	0	0	0	0	1.80783		1	0		1	0	1	0
300065	2010	否	0	0.129138	0.693147	20.2834	0.052741	0.351101	-0.0153099	0.4	0.081453	43.1868	2.30259	0	9	0	0	0.693147	0	0	1.79986		1	1		1	0.693147	1	0.693147
2184	2010	否	0	0.258152	1.79176	20.8031	0.032565	0.190311	-0.00819536	0.375	0.240761	50.2983	2.3979	1.60944	17	0	0	0	0	1.79176	1.78723		1	1		0	0	0	0
600571	2010	否	0	0.148982	0.693147	20.4624	0.05597	0.06806	0.0710679	0.333333	0.468737	36.8357	2.70805	0	2	0	0	0	0	0.693147	1.79986		0	1		1	0.693147	0	0
938	2010	否	1	0.455775	0	21.4314	0.017564	0.06298	0.0774351	0.333333	0.565514	38.2035	2.48491		8	0	0	0	0	0	1.80783		1	1		0	0	0	0
2181	2010	否	1	0.0785032	0	21.0615	0.011812	0.07328	0.0583925	0.444444	0.13695	41.4071	2.94444		0	0	0	0	0	0	1.80783		0	1		0	0	0	0
600037	2010	否	1	0.118186	1.09861	22.9344	0.037918	0.24957	0.100263	0.357143	0.423551	46.6891	2.48491	0.693147	3	0	0	0.693147	0	0.693147	1.7952		1	1		0	0	0	0
300036	2010	否	0	0.0592248	3.3322	20.2804	0.069987	0.325921	0.0420066	0.333333	0.1719	33.1733	2.63906	3.29584	29	0	0	3.29584	0	0.693147	1.76952		0	1		0	0	1	3.3322
600406	2010	否	1	0.135443	2.30259	22.1163	0.117878	0.395458	0.0738668	0.333333	0.439109	49.0917	2.30259	2.19722	12	0	0	0	0	2.30259	1.78136		1	1		1	2.30259	1	2.30259
300045	2010	否	0	0.0500589	0	20.3643	0.072109	0.303604	0.0096646	0.333333	0.053314	55.8425	1.79176		0	0	0	0	0	0	1.80783		1	1		0	0	1	0
2362	2010	否	0	0.0982644	3.52636	21.3439	0.047209	1.12706	-0.169513	0.384615	0.236272	55.1491	1.79176	3.49651	20	3.09104	0	0	0	2.56495	1.76729		1	1		1	3.52636	0	0
300104	2010	否	0	0.0492105	1.38629	20.7544	0.067951	0.634913	0.0634779	0.4	0.090109	57.6525	1.94591	1.09861	0	0	0	0	0	1.38629	1.79189		1	1		0	0	1	1.38629
2439	2010	否	0	0.0492105	2.07944	20.8913	0.052223	0.20658	0.0458388	0.363636	0.159142	57.8283	1.79176	1.94591	16	0	0	1.79176	0	1.09861	1.78392		1	1		1	2.07944	1	2.07944
600386	2010	否	1	0.121089	0.693147	21.422	0.073108	0.3618	0.0909359	0.333333	0.377245	59.9196	2.48491	0	2	0	0	0	0	0.693147	1.79986		1	1		0	0	1	0.693147
2195	2010	否	0	0.341697	1.60944	19.6985	0.131924	0.524914	0.11951	0.333333	0.105059	47.4537	3.09104	1.38629	1	0	0	0.693147	0	1.38629	1.78933		0	1		0	0	0	0
600588	2010	是	0	0.0949233	3.13549	22.2848	0.072606	0.269203	0.102683	0.5	0.461635	47.7025	2.48491	3.09104	53	1.94591	0	2.07944	0	2.30259	1.77179		1	1		0	0	1	3.13549
600446	2010	否	0	0.234997	0	20.5905	0.055207	0.296026	0.00772422	0.375	0.419323	35.1024	2.56495		3	0	0	0	0	0	1.80783		1	1		0	0	0	0
300075	2010	否	0	0.0492105	1.38629	20.5906	0.057157	0.326406	0.0168585	0.333333	0.053314	44.3016	2.30259	1.09861	32	0	0	0.693147	1.09861	0	1.79189		1	1		0	0	1	1.38629
2339	2010	否		0.305861	2.70805	20.6742	0.060002	0.304277	-0.0899002	0.333333	0.14847	16.7164	2.3979	2.63906	5	0	0	0	0	2.70805	1.7767		1	0		1	2.70805	1	2.70805
2368	2010	否	1	0.559018	1.79176	21.3771	0.044857	0.167927	0.0416256	0.333333	0.480684	59.7982	2.19722	1.60944	8	0	0	1.79176	0	0	1.78723		1	1		0	0	0	0
300071	2010	否	0	0.370241	0	19.9303	0.073688	0.314529	-0.0219564	0.375	0.068862	64.8188	2.07944		0	0	0	0	0	0	1.80783		1	1		0	0	0	0
300150	2010	否	0	0.220505	0	21.1105	0.043064	0.49885	0.0296575	0.333333	0.071836	47.037	2.48491		6	0	0	0	0	0	1.80783		1	1		1	0	1	0
2279	2010	否	0	0.0492105	2.19722	20.3082	0.06914	0.53609	0.118398	0.375	0.053314	59.6034	2.30259	2.07944	1	2.19722	0	0	0	0	1.78257		1	1		0	0	0	0
2405	2010	否	1	0.219016	1.79176	21.5512	0.111367	0.577494	0.174121	0.357143	0.071318	45.6025	1.79176	1.60944	7	0	0	0.693147	0	1.60944	1.78723		1	1		0	0	1	1.79176
600476	2010	否	1	0.0969947	2.56495	19.9616	0.012313	-0.147452	0.135021	0.333333	0.416099	48.4326	2.3979	2.48491	36	0	0	1.60944	0	2.19722	1.77834		1	0		1	2.56495	0	0
2268	2010	否	1	0.29921	3.95124	20.3279	0.104308	0.40381	0.139632	0.375	0.261817	58.0262	2.56495	3.93183	42	0	0	3.3322	0	3.21888	1.76241		1	0		1	3.95124	0	0
600570	2010	否	0	0.183961	2.07944	21.1924	0.138663	0.188451	0.108456	0.363636	0.322533	28.5948	2.3979	1.94591	3	1.38629	0	0	0	1.60944	1.78392		1	1		1	2.07944	1	2.07944
300052	2010	否	0	0.0726686	0	20.6555	0.0342	0.011715	0.0554235	0.333333	0.053314	55.8	1.79176		0	0	0	0	0	0	1.80783		1	1		0	0	0	0
2253	2010	否	0	0.0492105	3.04452	20.0178	0.087749	0.139919	0.0187578	0.333333	0.183818	30.9565	2.3979	2.99573	5	0	0	0	0	3.04452	1.77283		1	0		1	3.04452	1	3.04452
2280	2010	否	0	0.103364	1.94591	20.1372	0.072859	0.402022	0.0839355	0.428571	0.14369	50.5027	2.19722	1.79176	12	0	0	1.79176	0	0.693147	1.78546		1	1		0	0	0	0
2474	2010	否	0	0.216803	0	20.9268	0.063857	0.524583	0.0684961	0.333333	0.053314	54.6822	1.79176		0	0	0	0	0	0	1.80783		1	1		0	0	1	0
300002	2010	否	0	0.0492105	3.4012	21.7323	0.119279	0.164467	0.0713305	0.363636	0.06897	35.1617	2.30259	3.3673	27	1.09861	0	0.693147	0	3.29584	1.76873		1	1		1	3.4012	1	3.4012
600613	2010	否	0	0.0492105	0	19.213	0.028236	0.375002	0.149585	0.333333	0.128966	41.4298	2.94444		0	0	0	0	0	0	1.80783		0	1		0	0	0	0
300058	2010	否	0	0.11681	1.38629	20.6725	0.065989	0.348496	0.0459505	0.333333	0.069354	28.6515	2.19722	1.09861	2	0	0	0	0	1.38629	1.79189		1	1		0	0	1	1.38629
2153	2010	否	0	0.100106	2.3979	20.791	0.200271	0.500777	0.189961	0.428571	0.153494	71.8161	2.56495	2.30259	25	0	0	0.693147	0	2.30259	1.78026		1	1		1	2.3979	1	2.3979
2373	2010	否	0	0.662797	0	20.4934	0.029478	-0.008695	-0.187235	0.333333	0.178452	67.271	1.79176		8	0	0	0	0	0	1.80783		1	1		1	0	0	0
2296	2010	否	0	0.134185	0	20.4312	0.114798	0.504506	0.0258948	0.428571	0.160881	38.374	2.30259		2	0	0	0	0	0	1.80783		1	0		1	0	1	0
2230	2010	否	0	0.0492105	3.3322	20.5783	0.116885	0.419803	0.10327	0.363636	0.235367	28.557	2.48491	3.29584	7	2.56495	0	1.09861	0	2.63906	1.76952		1	0		1	3.3322	0	0
300010	2010	否	0	0.0832528	0	20.5594	0.082145	0.333492	-0.0336287	0.333333	0.227569	45.4589	2.48491		15	0	0	0	0	0	1.80783		1	1		1	0	0	0
600845	2010	否	1	0.266817	3.04452	21.6364	0.091576	0.135617	0.0338669	0.333333	0.541264	58.0497	2.83321	2.99573	22	0	0	1.79176	0	2.77259	1.77283		0	1		1	3.04452	1	3.04452
600289	2010	否	0	0.0492105	3.46574	21.7478	0.030204	0.155908	0.0377163	0.333333	0.461424	29.6747	2.77259	3.43399	18	0	0	2.63906	0	2.94444	1.76799		0	0		1	3.46574	0	0
300096	2010	否	0	0.11996	1.38629	20.2217	0.055547	0.232629	-0.0637875	0.4	0.118894	46.2326	2.3979	1.09861	45	0	0	1.09861	0	0.693147	1.79189		1	1		1	1.38629	1	1.38629
997	2010	否	0	0.112533	3.52636	21.3804	0.046131	-0.278823	-0.0417064	0.375	0.303197	39.6851	2.48491	3.49651	37	0	0	3.3673	0	1.79176	1.76729		1	1		1	3.52636	0	0
2065	2010	否	0	0.201264	1.60944	21.5899	0.133401	0.207384	0.0114408	0.4	0.338641	51.6439	2.19722	1.38629	4	0	0	0.693147	0	1.38629	1.78933		1	1		1	1.60944	1	1.60944
300020	2010	否	0	0.259495	4.55388	20.9576	0.051309	0.359162	-0.0196937	0.333333	0.506874	46.1888	2.94444	4.54329	6	0	0	3.8712	0.693147	3.71357	1.75548		0	1		1	4.55388	0	0
2331	2010	否	0	0.299315	1.09861	20.1289	0.07386	0.215419	-0.0637338	0.333333	0.139973	45.6025	2.48491	0.693147	31	0	0	1.09861	0	0	1.7952		1	0		1	1.09861	0	0
300033	2010	否	0	0.144152	3.73767	20.9521	0.072597	0.123831	0.127821	0.333333	0.137291	63	2.30259	3.71357	28	0	0.693147	0	0.693147	3.68888	1.76486		1	1		0	0	0	0
2410	2010	否	0	0.126528	0	21.3426	0.088559	0.459975	0.104417	0.333333	0.070345	50.9985	1.79176		8	0	0	0	0	0	1.80783		1	1		0	0	1	0
600410	2010	否	0	0.230338	4.00733	21.9491	0.068088	0.21496	0.00450266	0.333333	0.476098	27.7962	2.30259	3.98898	20	2.19722	0	3.43399	1.38629	2.63906	1.76176		1	1		1	4.00733	0	0
793	2010	否	1	0.0492105	2.30259	22.2394	0.094914	0.374507	0.13931	0.375	0.288757	41.7314	2.94444	2.19722	2	0	0	0	0	2.30259	1.78136		0	0		0	0	1	2.30259
2063	2010	否	0	0.136286	1.09861	20.6355	0.200271	0.544585	0.251534	0.333333	0.201879	42.2016	2.30259	0.693147	3	0.693147	0	0.693147	0	0	1.7952		1	1		0	0	1	1.09861
2232	2010	否	1	0.115673	0	21.0479	0.065247	0.171172	0.0237299	0.333333	0.35903	58.1975	1.94591		18	0	0	0	0	0	1.80783		1	0		0	0	0	0
600718	2010	否	1	0.0492105	2.70805	22.6488	0.073963	0.185221	0.0556781	0.333333	0.331493	48.7484	2.99573	2.63906	25	0.693147	0	2.07944	0.693147	1.79176	1.7767		0	0		0	0	1	2.70805
600536	2010	否	1	0.138494	2.63906	21.7008	0.051355	0.247129	-0.0132434	0.333333	0.4226	67.2364	2.3979	2.56495	26	0	0	2.19722	0	1.79176	1.77749		1	1		0	0	0	0
948	2010	否	1	0.107802	1.79176	21.5941	0.035707	0.229527	-0.0515219	0.363636	0.454051	40.2462	2.56495	1.60944	4	0	0	1.09861	0	1.38629	1.78723		1	0		1	1.79176	0	0
300085	2010	否	0	0.448096	0	20.109	0.062795	0.226149	0.0352916	0.428571	0.053314	53.16	1.79176		15	0	0	0	0	0	1.80783		1	1		0	0	1	0
300047	2010	否	0	0.0658413	2.19722	20.7669	0.061654	0.003836	0.0339861	0.363636	0.053314	36.3528	1.79176	2.07944	4	0	0	1.09861	0.693147	1.79176	1.78257		1	1		0	0	1	2.19722
600880	2010	否	1	0.0492105	1.60944	21.5635	0.148467	0.25985	0.169291	0.333333	0.26013	37.8302	3.13549	1.38629	7	0	0	0	0	1.60944	1.78933		0	0		0	0	1	1.60944
2401	2010	否	1	0.343979	3.7612	20.3751	0.050974	0.214185	0.0484197	0.428571	0.284904	61.7325	2.30259	3.73767	36	0	0	1.38629	0	3.68888	1.76459		1	1		1	3.7612	0	0
600756	2010	否	1	0.4327	0	20.7734	0.028626	0.182963	0.0228588	0.333333	0.294236	38.7612	2.83321		1	0	0	0	0	0	1.80783		0	0		1	0	0	0
563	2010	否	1	0.259031	0	20.9089	0.067703	-0.545373	0.132718	0.333333	0.383031	46.9242	2.89037		0	0	0	0	0	0	1.60944		0	0		1	0	0	0
600816	2010	否	0	0.660746	1.60944	20.3502	0.135534	0.2198	0.10118	0.4	0.476499	36.5152	3.17805	1.38629	0	1.60944	0	0	0	0	0		0	1		0	0	1	1.60944
2	2010	是	1	0.562334	0	26.0969	0.040993	0.037496	0.0103751	0.363636	0.746861	16.9635	3.13549		0	0	0	0	0	0	0.114763		0	1		1	0	1	0
600791	2010	否	1	0.490993	0	22.3158	0.044313	2.49523	0.222507	0.428571	0.758447	48.1596	2.89037		0	0	0	0	0	0	0.114763		0	1		1	0	1	0
600734	2010	否	0	0.557434	1.09861	21.381	0.041836	0.075423	0.0826814	0.333333	0.780774	32.9401	2.70805	0.693147	4	0	0	1.09861	0	0	0.10521		0	1		0	0	0	0
600823	2010	否	0	0.523671	2.56495	23.9793	0.039591	2.49523	-0.0673425	0.444444	0.607632	74.257	2.94444	2.48491	0	0	0	0	0	2.56495	0.0924589		0	1		1	2.56495	1	2.56495
558	2010	否	0	0.607791	0	22.0477	0.044057	0.625752	-0.077686	0.333333	0.76416	69.1519	3.13549		1	0	0	0	0	0	0.114763		0	1		0	0	1	0
514	2010	否	1	0.673037	0	22.2505	0.035593	0.7225	-0.0305642	0.571429	0.467011	66.9215	2.94444		0	0	0	0	0	0	0.114763		0	0		0	0	0	0
836	2010	否	0	0.653243	0.693147	21.6434	0.003815	0.100567	0.0191578	0.333333	0.615841	33.3475	2.63906	0	2	0	0	0	0	0.693147	0.108735		0	1		0	0	0	0
6	2010	否	1	0.379269	0	22.8713	0.057942	0.264703	0.126842	0.333333	0.701421	32.4185	3.09104			0	0	0	0	0	0.114763		0	1		1	0	0	0
2285	2010	否	0	0.606826	0	21.1911	0.154411	0.722901	0.191871	0.333333	0.238021	68.385	2.89037		0	0	0	0	0	0	0.114763		0	1		0	0	0	0
600256	2010	否	0	0.631602	1.09861	23.2635	0.054111	0.222082	0.040952	0.363636	0.601414	48.2127	2.48491	0.693147	0	0	0	0	0	1.09861	0.10521		1	0		0	0	1	1.09861
600684	2010	否	1	0.416393	0	21.5565	0.057233	0.229971	0.0262285	0.363636	0.616613	31.8989	2.94444		0	0	0	0	0	0	0.114763		0	1		1	0	0	0
918	2010	否	1	0.596937	0	23.7585	0.057	0.248139	-0.130964	0.333333	0.700408	66.4438	2.56495		0	0	0	0	0	0	0.114763		1	0		0	0	1	0
600657	2010	否	1	0.559077	0	23.3579	0.032273	0.007217	-0.0599919	0.333333	0.55089	67.8864	3.29584		4	0	0	0	0	0	0.114763		0	1		0	0	1	0
965	2010	否	1	0.491668	0	22.2752	0.045926	0.902454	0.0881491	0.428571	0.552619	78.4875	2.56495		0	0	0	0	0	0	0.114763		1	1		0	0	1	0
11	2010	否	1	0.57383	0	21.7925	0.060069	0.174845	-0.034936	0.375	0.699635	64.2793	3.3322		2	0	0	0	0	0	0.114763		0	1		0	0	1	0
2305	2010	否	0	0.427032	0	22.0281	0.052178	0.126602	-0.140814	0.333333	0.597501	78.003	2.56495		0	0	0	0	0	0	0.114763		1	0		1	0	1	0
601588	2010	是	1	0.639712	0.693147	23.9713	0.01183	0.135313	-0.025715	0.428571	0.636785	58.9157	2.63906	0	0	0	0	0	0	0.693147	0.108735		0	1		1	0.693147	1	0.693147
600159	2010	否	1	0.573041	0	21.6775	0.011097	-0.528388	0.0941142	0.5	0.384887	48.8688	2.56495		0	0	0	0	0	0	0.114763		1	1		1	0	0	0
511	2010	否	0	0.630702	0	22.0286	0.010793	-0.285903	-0.0191019	0.4	0.576666	21.1208	3.13549		2	0	0	0	0	0	0.114763		0	0		1	0	0	0
600620	2010	否	0	0.566872	0	20.8737	0.118812	2.49523	0.251534	0.4	0.414154	31.0783	2.94444		0	0	0	0	0	0	0.114763		0	1		0	0	0	0
600773	2010	否	1	0.42898	0	22.9065	0.012671	0.96782	-0.187235	0.5	0.894726	67.7128	2.70805		0	0	0	0	0	0	0.114763		0	0		1	0	0	0
600736	2010	否	1	0.623346	0	23.3543	0.025496	0.55411	-0.084033	0.333333	0.746887	46.6998	2.83321		0	0	0	0	0	0	0.114763		0	1		0	0	1	0
2133	2010	否	0	0.476527	0.693147	22.6635	0.031126	0.645584	0.108224	0.333333	0.721646	41.1167	1.94591	0	3	0	0	0	0	0.693147	0.108735		1	1		0	0	0	0
600615	2010	否	0	0.529703	0	20.4001	0.041713	0.383348	0.165352	0.333333	0.300483	31.5713	2.94444		0	0	0	0	0	0	0.114763		0	1		0	0	0	0
600503	2010	否	0	0.420072	0	22.7212	0.070285	2.49523	-0.0572869	0.444444	0.665417	71.3597	2.48491		0	0	0	0	0	0	0.114763		1	1		1	0	1	0
600576	2010	否	0	0.572607	0	20.2414	-0.04285	0.036938	0.118963	0.428571	0.126455	57.8736	2.94444		0	0	0	0	0	0	0.114763		0	1		0	0	0	0
600743	2010	否	1	0.557697	0	22.9911	0.046221	0.533824	-0.0800711	0.333333	0.775539	65.1348	2.94444		0	0	0	0	0	0	0.114763		0	0		1	0	1	0
608	2010	是	0	0.466274	0	22.5892	0.069285	2.07892	-0.11027	0.428571	0.555911	41.7583	2.70805		0	0	0	0	0	0	0.114763		0	0		0	0	0	0
600683	2010	否	1	0.561026	0	22.8678	0.030157	1.23185	-0.187235	0.333333	0.751344	57.8214	2.94444		0	0	0	0	0	0	0.114763		0	1		1	0	1	0
600732	2010	否	0	0.600571	0	20.836	0.011403	-0.545373	0.251534	0.333333	0.488718	56.6219	2.70805		0	0	0	0	0	0	0.114763		0	1		1	0	0	0
616	2010	否	0	0.596306	0	22.9358	0.059567	-0.101488	-0.125088	0.428571	0.622181	24.9293	2.89037		0	0	0	0	0	0	0.114763		0	0		1	0	0	0
537	2010	否	1	0.235132	0	21.7222	0.062756	0.503881	-0.00899408	0.333333	0.646478	23.4722	2.94444		0	0	0	0	0	0	0.114763		0	1		0	0	0	0
600533	2010	否	1	0.471094	0	23.0015	0.046085	0.426529	0.0271094	0.428571	0.561902	48.149	2.48491		0	0	0	0	0	0	0.114763		1	1		0	0	1	0
506	2010	否	0	0.548426	0	22.4279	0.051467	0.187976	0.0502554	0.333333	0.822343	67.4995	3.13549		1	0	0	0	0	0	0.114763		0	0		1	0	1	0
150	2010	否	0	0.5661	0	20.7542	0.009673	-0.545373	-0.122632	0.428571	0.285637	50.2423	2.89037		0	0	0	0	0	0	0.114763		0	1		1	0	0	0
2016	2010	否	0	0.60087	0	21.3756	0.067505	0.261004	0.175953	0.333333	0.432529	75.0452	2.3979		0	0	0	0	0	0	0.114763		1	1		0	0	0	0
797	2010	否	1	0.558114	0	22.3721	0.021317	-0.310047	-0.00447174	0.333333	0.707431	57.1429	3.13549		5	0	0	0	0	0	0.114763		0	1		0	0	0	0
600639	2010	否	1	0.584459	0.693147	22.8542	0.066388	0.7666	-0.0998131	0.444444	0.518106	49.2433	2.94444	0	7	0	0	0	0	0.693147	0.108735		0	1		1	0.693147	1	0.693147
609	2010	否	0	0.584985	0	20.8257	0.066854	2.49523	-0.187235	0.5	0.245094	31.99	2.89037		0	0	0	0	0	0	0.114763		0	1		1	0	0	0
600053	2010	否	1	0.487711	0	21.6797	0.00249	-0.385416	0.0324027	0.363636	0.70609	73.5118	2.63906		0	0	0	0	0	0	0.114763		0	0		1	0	1	0
38	2010	否	0	0.335831	0	20.0651	0.05796	1.73795	-0.136131	0.428571	0.642323	56.1305	2.83321		1	0	0	0	0	0	0.114763		0	1		0	0	0	0
600225	2010	否	1	0.562811	0	22.9786	0.02287	0.137062	-0.0496323	0.333333	0.888393	69.6808	2.94444		0	0	0	0	0	0	0.114763		0	1		1	0	1	0
573	2010	否	0	0.583786	0	21.6543	0.018522	0.065389	0.0186005	0.4	0.437837	17.6525	2.94444		0	0	0	0	0	0	0.114763		0	1		1	0	0	0
979	2010	否	0	0.516806	0.693147	22.4294	0.165529	2.49523	0.114231	0.333333	0.679205	83.364	2.63906	0	0	0	0	0	0	0.693147	0.108735		0	0		0	0	1	0.693147
668	2010	否	0	0.475842	0	20.6737	0.067963	-0.528152	-0.00278972	0.333333	0.217192	48.5527	3.13549		0	0	0	0	0	0	0.114763		0	1		1	0	0	0
931	2010	否	0	0.588083	0.693147	22.1122	0.00415	0.115742	0.0457738	0.375	0.78187	30.0786	2.48491	0	4	0	0	0	0	0.693147	0.108735		1	1		0	0	0	0
600052	2010	否	0	0.620669	0	22.7971	0.016179	-0.490087	-0.0908404	0.333333	0.738768	51.7059	2.89037		0	0	0	0	0	0	0.114763		0	1		0	0	1	0
40	2010	否	1	0.596198	0	21.5489	0.04046	0.115532	0.235287	0.333333	0.613091	35.2926	2.83321		0	0	0	0	0	0	0.114763		0	1		0	0	0	0
670	2010	否	0	0.474675	0	19.5354	0.036685	-0.181501	0.057323	0.375	0.326371	42.8128	3.09104		0	0	0	0	0	0	0.114763		0	0		0	0	0	0
567	2010	否	0	0.559509	0	19.5041	0.087683	0.336622	0.251534	0.428571	0.327906	30.4465	2.94444		0	0	0	0	0	0	0.114763		0	0		0	0	0	0
718	2010	否	0	0.574496	0	23.4453	0.057797	0.243584	-0.187235	0.428571	0.753112	63.5998	2.89037		1	0	0	0	0	0	0.114763		0	0		1	0	1	0
600185	2010	否	1	0.538769	0	22.9881	0.014964	1.25648	0.0208214	0.333333	0.8147	57.1182	2.48491		0	0	0	0	0	0	0.114763		1	0		1	0	1	0
14	2010	否	1	0.536392	0	21.1868	0.048823	0.059516	0.0423921	0.444444	0.647874	36.1646	2.94444		0	0	0	0	0	0	0.114763		0	1		0	0	0	0
638	2010	否	0	0.440031	0	20.5062	0.081981	-0.333102	-0.0907671	0.333333	0.590817	43.6818	2.89037		2	0	0	0	0	0	0.114763		0	0		0	0	0	0
711	2010	否	0	0.626068	0	20.4899	0.009048	0.144442	0.0136428	0.428571	0.523463	34.7613	2.89037		0	0	0	0	0	0	0.114763		0	0		1	0	0	0
600724	2010	否	1	0.631866	0	23.6498	0.022573	1.0833	-0.187235	0.428571	0.813741	79.4437	2.89037		1	0	0	0	0	0	0.114763		0	1		1	0	1	0
600638	2010	否	1	0.519565	0	22.6391	0.032648	-0.02353	-0.125623	0.333333	0.5253	26.9558	2.94444		0	0	0	0	0	0	0.114763		0	1		1	0	0	0
900950	2010	是	0	0.459138	0	23.8604	0.029222	0.225865	-0.0760688	0.333333	0.87325	62.094	2.63906			0	0	0	0	0	0.114763		0	1		0	0	1	0
600665	2010	否	1	0.564042	0	22.7644	0.025276	0.103227	-0.127476	0.363636	0.751855	61.3441	2.94444		0	0	0	0	0	0	0.114763		0	1		0	0	1	0
600753	2010	否	0	0.498548	0	19.2718	0.012197	2.49523	7.194e-05	0.333333	0.439361	27.5424	2.70805		0	0	0	0	0	0	0.114763		0	0		1	0	0	0
600322	2010	否	1	0.579855	0	23.2635	0.022525	0.699037	0.0787143	0.384615	0.654725	29.1053	2.89037		5	0	0	0	0	0	0.114763		0	1		1	0	0	0
667	2010	否	0	0.605504	0	22.9874	0.020798	1.20083	-0.0246441	0.555556	0.474821	35.5277	3.09104			0	0	0	0	0	0.114763		0	0		0	0	0	0
600648	2010	否	1	0.604137	0	23.8994	0.030368	0.234608	-0.0150351	0.333333	0.785807	72.7242	2.94444		0	0	0	0	0	0	0.114763		0	1		0	0	1	0
600240	2010	否	0	0.502107	0	22.8531	0.033196	0.858955	-0.0580847	0.4	0.718473	42.5168	2.56495		1	0	0	0	0	0	0.114763		1	1		1	0	0	0
600663	2010	是	1	0.613992	0	23.8816	0.051747	-0.210565	-0.0810491	0.444444	0.492311	63.1653	2.94444		0	0	0	0	0	0	0.114763		0	1		1	0	1	0
600173	2010	否	0	0.441015	0	22.0207	0.09892	1.10621	0.105428	0.333333	0.533879	53.8363	2.89037			0	0	0	0	0	0.114763		0	1		0	0	0	0
600383	2010	是		0.465486	0	25.0112	0.043024	0.619462	-0.0417318	0.333333	0.711527	16.7164	2.70805		0	0	0	0	0	0	0.114763		0	1		1	0	0	0
43	2010	否	1	0.596456	0	22.7955	0.037209	1.2374	-0.0273783	0.333333	0.70257	50.141	2.83321		1	0	0	0	0	0	0.114763		0	1		0	0	1	0
600239	2010	否	1	0.552562	0	23.2108	0.027132	-0.545373	-0.187235	0.428571	0.68683	35.7593	2.89037		1	0	0	0	0	0	0.114763		0	0		1	0	0	0
628	2010	否	1	0.609149	0	21.7356	0.001849	0.135581	0.0551051	0.333333	0.922584	25.5221	2.94444		0	0	0	0	0	0	0.114763		0	0		0	0	1	0
546	2010	否	1	0.421657	0	20.0011	0.003751	-0.545373	0.00778103	0.5	0.678717	26.5296	2.89037		0	0	0	0	0	0	0.114763		0	0		1	0	0	0
803	2010	否	0	0.611683	0	19.1781	-0.085176	-0.053185	0.00895693	0.375	0.468657	38.1356	3.13549		1	0	0	0	0	0	0.114763		0	0		0	0	0	0
31	2010	否	1	0.597956	0	23.7276	0.027491	0.04968	-0.178107	0.333333	0.696077	54.7177	2.89037		3	0	0	0	0	0	0.114763		0	1		1	0	1	0
502	2010	否	0	0.640795	0	20.5222	-0.063075	-0.545373	0.205871	0.333333	0.717066	26.8444	2.99573		0	0	0	0	0	0	0.114763		0	1		1	0	0	0
600745	2010	否	0	0.416002	0	21.9347	0.033671	-0.055029	-0.0220489	0.4	0.822086	76.6745	3.04452		0	0	0	0	0	0	0.114763		0	0		1	0	0	0
600733	2010	否	1	0.509297	0	20.4829	-0.009668	-0.092911	0.139542	0.428571	0.618717	47.4173	2.94444		0	0	0	0	0	0	0.114763		0	0		0	0	1	0
631	2010	否	0	0.476864	0	22.978	0.044466	0.166386	-0.187235	0.333333	0.816424	78.1489	2.89037		0	0	0	0	0	0	0.114763		0	0		1	0	1	0
897	2010	否	1	0.512131	0	22.7568	0.012589	0.901183	0.0980482	0.363636	0.683888	28.6181	2.56495		1	0	0	0	0	0	0.114763		1	1		0	0	0	0
46	2010	否	0	0.566351	0.693147	23.8299	0.005347	-0.316882	-0.108571	0.357143	0.626553	82.1558	3.09104	0	0	0	0	0	0	0.693147	0.108735		0	1		1	0.693147	1	0.693147
29	2010	否	1	0.563501	0	21.9409	0.025087	0.361077	-0.0529881	0.333333	0.615344	63.9856	2.89037		1	0	0	0	0	0	0.114763		0	1		0	0	1	0
600641	2010	否	0	0.572033	0	22.6131	0.038001	0.058393	-0.187235	0.333333	0.530617	51.2175	2.99573		0	0	0	0	0	0	0.114763		0	1		1	0	1	0
600223	2010	否	1	0.388702	0	23.1336	0.039737	0.20729	-0.131519	0.4	0.8967	63.1328	2.89037		3	0	0	0	0	0	0.114763		0	0		0	0	1	0
600162	2010	否	0	0.534132	1.09861	22.7146	0.032893	-0.114855	-0.0150148	0.428571	0.75771	54.4193	2.83321	0.693147	0	0	0	0	0	1.09861	0.10521		0	1		0	0	1	1.09861
600463	2010	否	1	0.535542	0	21.531	0.02711	0.137003	0.00770966	0.571429	0.70647	59.8622	2.3979		1	0	0	0	0	0	0.114763		1	1		0	0	0	0
600767	2010	否	0	0.642976	0	20.4336	-0.041796	-0.19566	0.0165676	0.333333	0.517951	34.8055	2.89037		0	0	0	0	0	0	0.114763		0	1		1	0	0	0
600393	2010	否	0	0.546003	0	21.8427	0.02349	-0.104236	-0.0360825	0.333333	0.665083	51.5605	3.3322		4	0	0	0	0	0	0.114763		0	1		0	0	0	0
600716	2010	否	1	0.521222	0	22.4071	0.034445	-0.021254	-0.0593529	0.375	0.715405	62.4917	2.70805		0	0	0	0	0	0	0.114763		0	1		1	0	1	0
517	2010	否	0	0.419025	0	22.6947	0.034338	-0.37238	-0.187235	0.333333	0.734616	84.9505	3.09104		1	0	0	0	0	0	0.114763		0	1		1	0	1	0
600064	2010	否	1	0.556199	0	23.4028	0.023101	0.270816	-0.0907454	0.5	0.637941	38.4186	2.94444		0	0	0	0	0	0	0.114763		0	1		0	0	0	0
24	2010	是	1	0.538504	1.09861	24.8146	0.041526	0.359522	-0.0743301	0.444444	0.646497	48.7601	2.89037	0.693147	4	0	0	0	0	1.09861	0.10521		0	1		1	1.09861	1	1.09861
402	2010	否	1	0.624007	0	24.7154	0.03385	0.301503	-0.0458035	0.333333	0.681675	28.7452	2.77259		0	0	0	0	0	0	0.114763		0	1		1	0	1	0
534	2010	否	0	0.556707	0	20.9238	0.03182	-0.438587	0.0206371	0.333333	0.46429	23.1249	2.94444		0	0	0	0	0	0	0.114763		0	1		0	0	0	0
600325	2010	否	1	0.586911	0	23.7352	0.037673	0.466385	0.153811	0.363636	0.677808	26.0847	2.94444		1	0	0	0	0	0	0.114763		0	1		0	0	0	0
2208	2010	否	1	0.498125	0	21.8608	0.044221	0.132771	-0.187235	0.333333	0.688289	63.407	2.48491		1	0	0	0	0	0	0.114763		1	0		0	0	0	0
600675	2010	否	1	0.569607	0	23.8067	0.037706	-0.265064	-0.187235	0.333333	0.772859	40.0922	2.89037		0	0	0	0	0	0	0.114763		0	1		1	0	1	0
600748	2010	否	1	0.474491	0	23.5483	0.034059	0.479686	0.0439585	0.428571	0.82113	68.4208	2.70805		0	0	0	0	0	0	0.114763		0	1		1	0	1	0
540	2010	否	0	0.529616	0	23.2406	0.045693	1.03492	-0.0277155	0.333333	0.848338	49.0091	2.89037		0	0	0	0	0	0	0.114763		0	0		1	0	0	0
600807	2010	否	0	0.560493	0.693147	21.3192	0.055329	2.49523	-0.187235	0.333333	0.763334	53.3859	2.94444	0	1	0	0	0	0	0.693147	0.108735		0	0		0	0	0	0
600215	2010	否	1	0.636338	0	22.0074	0.027935	-0.303834	0.0124123	0.333333	0.337227	24.2797	2.89037		4	0	0	0	0	0	0.114763		0	0		1	0	0	0
600266	2010	否	1	0.510287	0	23.6109	0.078839	0.351386	0.0117393	0.363636	0.691635	53.2382	2.56495		2	0	0	0	0	0	0.114763		1	1		1	0	1	0
926	2010	否	0	0.641609	0	23.4659	0.033152	0.37297	-0.137774	0.333333	0.654483	29.8361	2.89037		4	0	0	0	0	0	0.114763		0	0		0	0	0	0
838	2010	否	0	0.498548	0	20.2722	-0.037941	-0.545373	-0.0158764	0.333333	0.483646	53.7052	3.09104		0	0	0	0	0	0	0.114763		0	0		1	0	0	0
600246	2010	是	0	0.501441	0	23.1978	0.046608	0.448218	0.0726826	0.333333	0.694689	52.5535	2.56495		0	0	0	0	0	0	0.114763		1	1		0	0	1	0
600082	2010	否	1	0.567369	0	21.8064	0.022579	0.037688	0.0286881	0.333333	0.431578	29.8524	2.94444		0	0	0	0	0	0	0.114763		0	1		0	0	1	0
600626	2010	否	1	0.584794	0	21.7837	0.074679	0.152627	0.00987116	0.333333	0.335077	33.2949	3.21888		0	0	0	0	0	0	0.114763		0	1		0	0	0	0
600606	2010	是	1	0.632661	0	22.2197	0.051519	1.10696	-0.187235	0.333333	0.556984	40.1778	2.94444		1	0	0	0	0	0	0.114763		0	1		0	0	1	0
600759	2010	否	0	0.473127	0	21.9785	0.060257	2.49523	-0.0364825	0.4	0.439259	77.7037	3.29584		1	0	0	0	0	0	0.114763		0	0		0	0	1	0
42	2010	否	1	0.577867	0	22.6387	0.053318	-0.290771	-0.027151	0.333333	0.648746	57.7496	2.83321		0	0	0	0	0	0	0.114763		0	1		1	0	1	0
600376	2010	否	1	0.606207	0	24.4784	0.03129	0.495064	-0.135962	0.363636	0.747295	58.7116	2.89037		2	0	0	0	0	0	0.114763		0	1		1	0	1	0
600208	2010	否	0	0.584137	0	24.0715	0.060951	0.275995	-0.084542	0.333333	0.684417	72.5636	2.89037		0	0	0	0	0	0	0.114763		0	1		0	0	1	0
2244	2010	否	0	0.504034	0	24.1144	0.048225	1.1944	0.00668708	0.428571	0.798511	70.98	1.79176		0	0	0	0	0	0	0.114763		1	1		1	0	1	0
36	2010	否	1	0.489356	0.693147	22.1524	0.072766	-0.418966	0.251534	0.333333	0.47908	32.846	2.83321	0	0	0	0	0	0	0.693147	0.108735		0	1		1	0.693147	0	0
2146	2010	否	0	0.603889	0	23.7798	0.048107	0.98454	-0.0909861	0.333333	0.749834	70.211	2.07944		0	0	0	0	0	0	0.114763		1	0		0	0	1	0
600696	2010	否	0	0.581712	0	20.4707	0.004658	0.024888	-0.187235	0.4	0.27602	45.1651	3.09104		0	0	0	0	0	0	0.114763		0	1		1	0	0	0
600658	2010	否	1	0.525288	0	21.8881	0.113919	0.013163	0.251534	0.428571	0.464796	73.6837	3.21888		0	0	0	0	0	0	0.114763		0	1		0	0	1	0
600048	2010	否	1	0.517374	0	25.7493	0.036141	0.561523	-0.146854	0.375	0.789793	48.7723	2.94444		0	0	0	0	0	0	0.114763		0	1		1	0	1	0
58	2010	否	1	0.415994	3.3322	21.106	0.043339	0.354499	0.0746753	0.333333	0.199613	33.6616	2.70805	3.29584	18	0	0	0	0	3.3322	0.469651		0	1		0	0	0	0
62	2010	否	0	0.505725	3.17805	22.0651	0.046257	-0.545373	-0.187235	0.333333	0.531336	76.3213	2.83321	3.13549	21	0	0	0	0	3.17805	0.476991		0	1		1	3.17805	1	3.17805
600007	2010	是	1	0.535642	0	22.9649	0.012896	0.189118	0.0466916	0.333333	0.538635	83.1892	2.63906		0	0	0	0	0	0	0.628327		0	1		1	0	1	0
2159	2010	否	1	0.536354	0	20.7238	0.032198	0.36748	0.122233	0.333333	0.55475	24.4219	3.09104		0	0	0	0	0	0	0.628327		0	0		1	0	0	0
600138	2010	否	1	0.465249	0.693147	22.7512	0.055278	-0.017289	0.195012	0.4	0.574903	23.2117	2.63906	0	1	0	0	0	0	0.693147	0.59532		0	1		1	0.693147	0	0
300144	2010	否	0	0.509526	0.693147	21.8133	0.054914	0.627384	0.0841706	0.333333	0.148531	57.9762	2.3979	0	0	0	0	0	0	0.693147	0.59532		1	1		0	0	1	0.693147
69	2010	否	1	0.504563	0	24.6056	0.068575	0.580518	-0.110461	0.5	0.696934	59.0396	2.63906		0	0	0	0	0	0	0.628327		0	1		1	0	1	0
600054	2010	否	1	0.503037	1.60944	21.5885	0.103045	0.281112	0.107397	0.333333	0.371677	46.7741	2.70805	1.38629	5	0	0	0	0	1.60944	0.551687		0	0		1	1.60944	1	1.60944
802	2010	否	0	0.543989	0	19.9634	0.009543	0.019253	0.114167	0.333333	0.430558	47.9862	2.63906		0	0	0	0	0	0	0.628327		0	1		0	0	0	0
2469	2010	否	0	0.431666	0	20.5017	0.064735	0.216334	0.0516121	0.363636	0.120309	29.8954	1.79176		5	0	0	0	0	0	0.628327		1	0		1	0	1	0
2059	2010	否	1	0.520449	0	20.8471	0.006453	-0.336662	0.0374079	0.333333	0.299053	67.3291	2.3979		1	0	0	0	0	0	0.628327		1	0		1	0	1	0
600749	2010	否	0	0.524674	0	20.2298	0.033948	0.274487	0.186856	0.333333	0.484437	31.327	2.70805		0	0	0	0	0	0	0.628327		0	0		0	0	0	0
2400	2010	否	1	0.231701	0	21.2723	0.039354	0.501593	-0.0363848	0.333333	0.411184	29.0583	3.4012		5	0	0	0	0	0	0.628327		0	1		0	0	1	0
601888	2010	否	1	0.394529	1.60944	22.5923	0.085573	0.584239	0.0700174	0.571429	0.303911	75	1.79176	1.38629	1	0	0	0	0	1.60944	0.551687		1	1		0	0	1	1.60944
900929	2010	是	1	0.328697	1.38629	21.1331	0.033761	0.296786	0.0313734	0.375	0.344789	51.6187	2.83321	1.09861		0	0	0	0	1.38629	0.562313		0	1		0	0	1	1.38629
600358	2010	否	1	0.550958	0.693147	20.723	0.005148	0.016624	-0.0603357	0.333333	0.430915	33.1866	2.56495	0	3	0	0	0	0	0.693147	0.59532		1	1		0	0	0	0
888	2010	否	1	0.52542	0	20.8886	0.093021	0.218304	0.183045	0.333333	0.328357	52.1496	2.63906		3	0	0	0	0	0	0.628327		0	0		0	0	1	0
978	2010	否	1	0.546948	0	21.5282	0.030529	1.40908	0.0490094	0.363636	0.331376	40.4867	2.56495		0	0	0	0	0	0	0.628327		1	0		1	0	0	0
600593	2010	否	1	0.557297	0	20.2072	0.005869	0.084163	0.109701	0.333333	0.513744	40.6217	2.89037		0	0	0	0	0	0	0.628327		0	0		0	0	0	0
2033	2010	否	1	0.573665	0	20.6726	0.02145	0.039624	0.00748345	0.363636	0.350948	54.7782	2.30259		0	0	0	0	0	0	0.628327		1	0		0	0	1	0
600555	2010	否	0	0.581416	0	21.7675	0.002561	-0.358121	-0.0690314	0.333333	0.373002	43.1727	2.48491		0	0	0	0	0	0	0.628327		1	1		1	0	0	0
610	2010	否	1	0.495616	0	20.6945	0.027999	0.485632	-0.0675923	0.333333	0.569959	40.2632	2.83321		0	0	0	0	0	0	0.628327		0	0		1	0	0	0
2140	2010	否	1	0.724764	0	21.6731	0.076392	0.036964	-0.0401293	0.333333	0.661101	66.8273	2.30259		3	0	0	0	0	0	0.0866434		1	0		1	0	1	0
300008	2010	否	0	0.530804	0	20.158	0.108602	0.597721	0.148831	0.333333	0.135563	57.6819	2.30259		1	0	0	0	0	0	0.0866434		1	1		0	0	0	0
300125	2010	否	0	1.78461	0.693147	21.0136	0.051424	0.511338	0.00747056	0.333333	0.229369	52.093	1.79176	0	0	0	0	0	0	0.693147	0		1	0		0	0	1	0.693147
2116	2010	否	1	0.929681	0	21.3871	0.038308	0.30595	0.156883	0.333333	0.728199	63.9825	2.19722		0	0	0	0	0	0	0.0866434		1	1		0	0	0	0
300070	2010	否	0	0.583859	0	21.8776	0.056573	0.596076	0.0559615	0.333333	0.068404	50.2483	2.30259		0	0	0	0	0	0	0.0866434		1	1		0	0	1	0
300055	2010	否	0	1.22233	0	21.3165	0.033994	-0.439931	-0.0618706	0.333333	0.117786	53.4375	2.56495		0	0	0	0	0	0	0.0866434		1	1		1	0	1	0
300012	2010	否	0	0.583074	0	20.468	0.087899	0.349496	0.117233	0.375	0.062983	59.0289	2.07944		1	0	0	0	0	0	0.0866434		1	1		0	0	0	0
2178	2010	否	0	0.815433	0	20.0688	0.030256	0.300811	-0.0751915	0.428571	0.370631	50.3786	1.79176		10	0	0	0	0	0	0.0866434		1	1		1	0	0	0
601117	2010	否	1	0.676675	0	24.2573	0.050978	0.161426	0.0846057	0.571429	0.608289	72.5056	1.79176		3	0	0	0	0	0	0.0866434		1	1		1	0	1	0
826	2010	否	0	0.872602	1.94591	21.8133	0.072539	0.420118	0.0867829	0.428571	0.533689	51.3541	2.89037	1.79176	0	0	0	0	0	1.94591	0.414151		0	0		0	0	0	0
600874	2010	是	1	0.888251	0	22.8545	0.032657	0.167868	0.0538009	0.333333	0.575557	75.709	2.89037		0	0	0	0	0	0	0.738469		0	1		1	0	1	0
598	2010	否	1	0.889075	0	21.6741	0.091175	-0.545373	0.129122	0.333333	0.365283	55.7304	2.70805		4	0	0	0	0	0	0.738469		0	0		0	0	0	0
900935	2010	否	1	0.870034	0	21.5003	0.003454	0.031629	0.0394155	0.333333	0.661747	57.7078	2.77259			0	0	0	0	0	0.738469		0	1		0	0	1	0
600635	2010	否	0	0.880248	0.693147	22.9692	0.038052	0.036475	0.0297749	0.375	0.563421	28.5948	2.99573	0	0	0	0	0	0	0.693147	0.622945		0	1		1	0.693147	1	0.693147
2200	2010	否	0	0.870723	0	20.5078	0.020143	-0.246076	-0.00726129	0.5	0.603747	38.5668	2.30259		0	0	0	0	0	0	0.738469		1	0		1	0	0	0
600611	2010	否	0	0.8784	1.79176	23.0264	0.059866	0.003921	0.0885067	0.428571	0.423498	28.3676	2.94444	1.60944	5	0	0	0	0	1.79176	0.439843		0	1		1	1.79176	1	1.79176
600834	2010	否	1	1.86684	0	21.2991	0.052669	-0.00752	0.0837176	0.333333	0.383503	64.0563	2.94444		2	0	0	0	0	0	0.183102		0	1		0	0	0	0
421	2010	否	1	2.21233	0	21.8145	0.013937	0.113433	0.150328	0.375	0.636461	38.723	2.94444		0	0	0	0	0	0	0.183102		0	1		0	0	1	0
600662	2010	否	1	2.24299	0	21.795	0.04318	0.211768	0.123598	0.444444	0.430123	34.8757	2.94444		0	0	0	0	0	0	0.183102		0	1		1	0	1	0
2183	2010	否	0	2.25727	1.09861	23.2775	0.009397	1.28037	-0.0574928	0.363636	0.884369	61.7828	1.94591	0.693147	3	0	0	0	0	1.09861	0		1	1		0	0	1	1.09861
2245	2010	否	0	2.25727	0	20.9073	0.095034	0.607251	-0.101685	0.333333	0.428265	68.6418	1.79176		0	0	0	0	0	0	0.183102		1	1		1	0	0	0
2210	2010	否	0	2.25727	0	22.268	0.010825	1.14536	-0.0162863	0.333333	0.897785	68.9422	2.56495		0	0	0	0	0	0	0.183102		1	1		0	0	1	0
600158	2010	否	1	2.25727	0	22.0204	0.055803	0.4142	0.0827861	0.375	0.592846	25.7977	2.56495		0	0	0	0	0	0	0.183102		1	1		1	0	0	0
300015	2010	否	0	0.886232	0	21.2013	0.076984	0.426131	0.148786	0.428571	0.188634	68.1348	1.79176		5	0	0	0	0	0	0		1	0		1	0	1	0
600763	2010	否	0	0.874475	0	19.5268	0.164854	0.281863	0.243398	0.5	0.127754	44.0954	2.77259		3	0	0	0	0	0	0		0	1		0	0	0	0
601999	2010	否	1	1.40502	2.48491	21.5632	0.056089	0.028224	0.0312206	0.333333	0.315493	73.6562	1.79176	2.3979	9	0	0	0	0	2.48491	0.969277		1	0		1	2.48491	0	0
601098	2010	否	1	1.39039	1.09861	22.9985	0.061795	0.175274	0.0827149	0.333333	0.271887	68.312	1.79176	0.693147	6	0	0	0	0	1.09861	1.10791		1	0		1	1.09861	1	1.09861
600551	2010	否	1	1.38195	1.09861	22.0044	0.069943	0.046253	0.0683933	0.363636	0.230379	68.1759	2.48491	0.693147	13	0	0	0	0	1.09861	1.10791		1	0		1	1.09861	1	1.09861
300148	2010	否	0	1.46285	0	20.0962	0.058731	0.625872	0.0686446	0.4	0.059532	68.5067	2.07944		0	0	0	0	0	0	1.21777		1	0		0	0	1	0
601801	2010	否	1	1.40055	2.30259	22.2469	0.070098	0.084764	0.0777558	0.333333	0.244162	83.3891	2.19722	2.19722	23	0.693147	0	0.693147	0	2.07944	0.987509		1	0		0	0	0	0
917	2010	否	1	1.36057	1.09861	23.1729	0.044916	0.482858	0.0589293	0.384615	0.664071	24.6528	2.48491	0.693147	2	0	0	0	0	1.09861	1.10791		1	0		1	1.09861	0	0
300133	2010	否	0	1.58876	0	20.9147	0.079419	0.698086	0.0229467	0.428571	0.053314	68.6841	1.79176		0	0	0	0	0	0	1.21777		1	1		1	0	1	0
300027	2010	否	0	1.45642	1.60944	21.4273	0.074195	0.773957	0.0451846	0.375	0.223352	41.7429	1.94591	1.38629	0	0	0	0.693147	0	1.38629	1.05682		1	1		1	1.60944	1	1.60944
2238	2010	否	1	1.36263	1.09861	21.2759	0.051801	0.062983	0.18612	0.363636	0.237925	72.9218	2.77259	0.693147	0	0	0	1.09861	0	0	1.10791		0	1		0	0	1	1.09861
600831	2010	否	1	1.32896	0.693147	21.8788	0.035689	0.286578	0.207799	0.5	0.583824	39.555	2.94444	0	12	0	0	0	0	0.693147	1.14845		0	0		0	0	0	0
600088	2010	否	1	1.38228	0.693147	21.2656	0.048777	-0.133757	0.192525	0.333333	0.400815	56.9141	2.63906	0	1	0	0	0	0	0.693147	1.14845		0	1		0	0	0	0
600193	2010	否	0	0.482424	0	20.6267	0.131685	0.111946	-0.0328365	0.375	0.487196	32.6908	2.70805		1	0	0	0	0	0	0.487363		0	1		1	0	1	0
652	2010	否	1	0.352286	0	22.9597	0.06446	0.521289	-0.0476745	0.333333	0.672316	35.3594	2.94444		0	0	0	0	0	0	0.487363		0	1		0	0	1	0
671	2010	否	0	0.0893225	0.693147	22.4989	0.094039	0.43416	-0.122519	0.333333	0.534319	61.243	2.99573	0	1	0	0	0	0	0.693147	0.471243		0	1		1	0.693147	0	0
632	2010	否	1	0.272421	0	21.9428	0.005441	0.498519	0.0197168	0.375	0.800281	19.4623	2.89037		0	0	0	0	0	0	0.487363		0	1		0	0	0	0
600701	2010	否	1	0.40486	1.09861	21.2029	0.011953	0.035138	0.0864571	0.333333	0.469361	24.4528	2.89037	0.693147	0	1.09861	0	0	0	0	0.461814		0	0		0	0	0	0
600770	2010	否	0	0.439685	1.09861	22.3082	0.092552	0.763514	-0.0159425	0.428571	0.318404	39.0953	2.94444	0.693147	1	0	0	0.693147	0	0.693147	0.461814		0	1		0	0	1	1.09861
600790	2010	否	1	0.350148	1.94591	22.1378	0.009406	0.185982	0.0741929	0.333333	0.684973	26.4725	2.89037	1.79176	1	0	0	0	0	1.94591	0.442109		0	1		0	0	0	0
881	2010	否	1	0.450706	0	22.2962	0.060414	0.023799	0.0416296	0.333333	0.61502	23.9624	2.89037		0	0	0	0	0	0	0.487363		0	0		1	0	0	0
600119	2010	否	1	0.381783	1.09861	21.1296	0.007299	1.70122	-0.13034	0.5	0.535701	56.5671	2.63906	0.693147		0	0	0.693147	0	0.693147	0.461814		0	1		0	0	1	1.09861
600415	2010	是	1	0.464982	2.99573	23.4731	0.051808	-0.15762	-0.0298925	0.333333	0.541287	55.8159	2.89037	2.94444	27	0	0	1.38629	0	2.83321	0.417695		0	1		1	2.99573	1	2.99573
601678	2010	否	0	0.444711	0	22.144	0.088793	0.307822	0.0549663	0.333333	0.229091	25.5	1.79176		0	0	0	0	0	0	0.487363		1	0		0	0	1	0
600051	2010	否	0	0.384734	0	22.3979	0.028835	0.116018	0.0389958	0.333333	0.655224	39.6549	2.83321		0	0	0	0	0	0	0.487363		0	1		1	0	1	0
600811	2010	否	0	0.406175	1.38629	23.1798	0.014289	1.18511	-0.0926653	0.571429	0.511231	29.9124	2.94444	1.09861	5	0	0	0	0	1.38629	0.455124		0	0		0	0	1	1.38629
600777	2010	否	0	0.445118	0.693147	22.2538	-0.025492	0.107214	0.0260359	0.333333	0.57463	21.8843	3.09104	0	4	0	0	0.693147	0	0	0.471243		0	0		1	0.693147	0	0
5	2010	否	0	0.424023	0	20.9807	-0.003422	2.17727	0.00473576	0.333333	0.47796	25.0024	3.04452		0	0	0	0	0	0	0.487363		0	1		1	0	1	0
600895	2010	否	1	0.337554	1.09861	23.5674	0.028593	-0.369306	-0.0495585	0.428571	0.618279	54.3535	2.70805	0.693147	0	0	0	0	1.09861	0	0.461814		0	1		1	1.09861	1	1.09861
526	2010	否	0	0.398689	0	19.0964	0.036178	2.49523	0.00881104	0.428571	0.184769	38.8105	2.94444		1	0	0	0	0	0	0.487363		0	1		0	0	0	0
600136	2010	否	0	0.519804	0	19.0964	0.072395	-0.545373	0.113124	0.428571	0.21886	37.1764	2.94444		0	0	0	0	0	0	0.487363		0	0		0	0	0	0
301	2010	否	1	0.405944	1.09861	22.043	0.01913	0.233287	-0.00481214	0.571429	0.319968	38.5699	2.56495	0.693147	3	0	0	0	0	1.09861	0.461814		1	1		1	1.09861	1	1.09861
507	2010	否	1	0.361914	0.693147	21.3206	0.115568	-0.096262	0.0194042	0.363636	0.218068	27.6546	3.09104	0	1	0	0	0	0	0.693147	0.471243		0	1		0	0	0	0
600510	2010	否	1	0.386112	0	22.928	0.042891	0.127475	0.027228	0.444444	0.561817	68.9345	2.77259		0	0	0	0	0	0	0.487363		0	1		1	0	1	0
915	2010	否	1	0.439708	0	20.8529	0.116391	0.121909	0.166478	0.333333	0.429433	29.2481	2.89037		0	0	0	0	0	0	0.487363		0	0		0	0	0	0
600643	2010	否	0	0.350559	0.693147	21.3295	0.056887	-0.141869	-0.06988	0.333333	0.320593	19.4383	2.94444	0	1	0	0	0	0	0.693147	0.471243		0	1		0	0	1	0.693147
601718	2010	否	1	0.367781	0	23.3921	0.035328	0.422788	0.0194281	0.333333	0.395094	70.0026	1.79176		4	0	0	0	0	0	0.487363		1	1		0	0	1	0
600649	2010	是	1	0.40011	0	23.9846	0.033619	0.160555	-0.00692977	0.363636	0.503349	58.5249	2.94444		0	0	0	0	0	0	0.487363		0	1		1	0	1	0
839	2010	否	1	0.478745	0.693147	23.098	0.010711	0.080416	-0.025433	0.333333	0.476519	43.3075	2.63906	0	2	0	0	0	0	0.693147	0.471243		0	1		0	0	1	0.693147
600133	2010	否	0	0.480836	0	21.872	0.01663	1.76701	0.0693037	0.333333	0.706558	39.3267	2.89037		0	0	0	0	0	0	0.487363		0	0		1	0	0	0
600832	2010	否	1	0.445929	0	23.248	0.05488	0.249958	0.0807547	0.357143	0.273134	58.2557	2.94444		1	0	0	0	0	0	0.487363		0	1		1	0	1	0
600881	2010	否	1	0.461495	0	24.0013	0.02172	0.329235	-0.0570901	0.333333	0.672039	19.1337	3.21888		1	0	0	0	0	0	0.487363		0	0		1	0	1	0
503	2010	否	0	0.410574	4.97673	21.1646	0.006962	-0.274246	-0.00672254	0.428571	0.166907	25.7231	2.99573	5.18739	11	2.19722	0	0	0	4.04305	0.371625		0	0		0	0	0	0
600647	2010	否	1	0.0921654	0	20.0086	0.109172	-0.442497	0.147636	0.333333	0.542884	43.944	2.99573		1	0	0	0	0	0	0.487363		0	1		1	0	0	0
2077	2010	否	1	0.393469	0	21.8599	0.016395	0.744481	-0.0846246	0.444444	0.763579	55.0192	2.3979		3	0	0	0	0	0	0.487363		1	1		0	0	1	0
600846	2010	否	1	0.283781	0	22.144	0.035298	0.320192	-0.114486	0.4	0.633879	24.1088	2.89037		2	0	0	0	0	0	0.487363		0	1		1	0	0	0
600687	2010	否	0	0.328317	0	20.5774	0.003355	-0.347353	0.251534	0.428571	0.727989	19.5749	3.09104		0	0	0	0	0	0	0.487363		0	1		1	0	0	0
600157	2010	否	0	0.307767	0	22.1249	0.039987	0.277471	0.0919473	0.375	0.805915	48.6066	3.09104		2	0	0	0	0	0	0.487363		0	0		0	0	1	0
600624	2010	否	1	0.371908	0	21.0834	0.016983	0.058936	0.0558996	0.375	0.565807	24.1446	3.04452		0	0	0	0	0	0	0.487363		0	1		0	0	0	0
600805	2010	否	1	0.435514	0.693147	22.8832	0.092939	0.390644	0.0213225	0.333333	0.679329	31.0594	2.89037	0	2	0	0	0	0	0.693147	0.471243		0	1		0	0	0	0
600653	2010	否	1	0.396396	0	22.6618	0.016269	1.56934	0.0034014	0.363636	0.703392	16.7164	3.21888		0	0	0	0	0	0	0.487363		0	1		0	0	1	0
2344	2010	否	1	0.388428	0	22.1892	0.057971	0.822309	0.251534	0.428571	0.542946	62.6615	2.48491		0	0	0	0	0	0	0.487363		1	1		1	0	1	0
600872	2010	否	1	0.399568	0	21.7931	0.03464	0.331824	0.0528229	0.5	0.336713	16.7164	2.89037		2	0	0	0	0	0	0.487363		0	1		1	0	0	0
9	2010	否	0	0.395447	0	23.0283	0.044051	-0.016092	-0.0584907	0.333333	0.62953	19.7758	3.04452		0	0	0	0	0	0	0.487363		0	1		1	0	0	0
600622	2010	否	1	0.25935	0	22.3621	0.066756	-0.232283	-0.0696222	0.333333	0.590419	24.0459	2.94444		4	0	0	0	0	0	0.487363		0	1		1	0	0	0
600175	2010	否	0	0.306396	0	22.0131	0.041636	0.38285	-0.169609	0.333333	0.464088	41.1696	3.13549		0	0	0	0	0	0	0.487363		0	1		0	0	0	0
600661	2010	否	1	0.398816	0	20.7245	0.007997	0.485614	0.0499461	0.333333	0.536961	45.7154	2.94444		0	0	0	0	0	0	0.487363		0	1		0	0	0	0
300189	2011	否	0	0.094911	0	21.015	0.04574	0.082452	0.00400363	0.333333	0.053314	40.25	2.48491		16	0	0	0	0	0	0.223584		1	0	0	1	0	1	0
713	2011	否	1	0.205242	0	21.3332	0.029695	0.076637	-0.0576365	0.375	0.377999	37.5249	3.3322		2	0	0	0	0	0	0.223584	0.693147	0	0	0	0	0	0	0
300143	2011	否	0	0.316364	0	20.5373	0.070881	0.236036	0.109984	0.428571	0.0535	55.7765	2.63906		0	0	0	0	0	0	0.223584	0	1	1	1	0	0	0	0
600371	2011	否	0	0.23388	0	20.731	0.086686	-0.042692	0.113197	0.333333	0.587803	67.3896	2.83321		0	0	0	0	0	0	0.223584	0	0	0	0	1	0	0	0
2041	2011	否	0	0.242492	0	21.5508	0.18043	0.229457	0.0525689	0.444444	0.259739	61.9448	2.48491		2	0	0	0	0	0	0.223584	0	1	0	0	1	0	0	0
600540	2011	否	1	0.234434	0	21.775	-0.098169	-0.031471	-0.00611945	0.428571	0.749039	53.7588	2.56495		1	0	0	0	0	0	0.223584	0	1	0	0	0	0	0	0
600962	2011	否	1	0.265022	0	21.4495	0.035076	0.225845	0.0485591	0.363636	0.462423	50.5782	2.3979		3	0	0	0	0	0	0.223584	0	1	0	1	1	0	1	0
600108	2011	否	1	0.25406	0	22.2215	0.026105	0.042311	0.0134638	0.333333	0.388689	30.5792	2.83321		1	0	0	0	0	0	0.223584	0	0	0	0	0	0	1	0
998	2011	否	0	0.234582	1.09861	21.8147	0.076423	0.212335	0.065405	0.363636	0.534717	27.722	2.56495	0.693147	7	0	0	0	0	1.09861	0.194673	0.693147	1	0	0	1	1.09861	0	0
600598	2011	否	1	0.272029	0	23.6138	0.023525	0.441826	0.116438	0.363636	0.658822	70.7043	2.63906		0	0	0	0	0	0	0.223584	0	1	0	0	0	0	1	0
600354	2011	否	1	0.260835	0	22.1159	0.033642	0.14309	-0.0485455	0.363636	0.594415	25.9709	2.63906		0	0	0	0	0	0	0.223584	0	1	0	0	1	0	0	0
600359	2011	否	1	0.274631	0	22.0639	-0.213053	-0.156405	-0.122927	0.428571	0.922584	51.479	2.56495		1	0	0	0	0	0	0.223584	0	1	0	0	0	0	1	0
601118	2011	否	1	0.179484	2.48491	23.1331	0.068582	0.664406	0.0792491	0.375	0.173354	76.5041	1.94591	2.3979	4	0	0	0	0	2.48491	0.158191		1	0	0	0	0	1	2.48491
860	2011	否	1	0.246107	2.83321	23.0586	0.031125	0.209273	0.00262086	0.333333	0.71026	51.6421	2.63906	2.77259	8	0	0	0	0	2.83321	0.149025	0.693147	1	0	1	1	2.83321	1	2.83321
600189	2011	否	1	0.289216	0	21.7635	0.027175	0.093626	0.00192827	0.363636	0.501596	47.5789	2.63906		2	0	0	0	0	0	0.223584	0	1	0	0	0	0	0	0
663	2011	否	1	0.323832	0	21.1364	-0.029195	0.289005	0.000577112	0.333333	0.75086	45.828	2.89037		0	0	0	0	0	0	0.223584	0	0	1	0	1	0	1	0
600265	2011	否	1	0.268168	0	20.1648	-0.243335	0.182414	-0.00383205	0.333333	0.742767	50.1292	2.56495		1	0	0	0	0	0	0.223584	0	1	0	0	0	0	0	0
592	2011	否	0	0.252364	0	21.3235	0.004671	0.380061	-0.0250929	0.4	0.32262	49.866	2.94444		0	0	0	0	0	0	0.223584	0	0	1	0	1	0	1	0
2458	2011	否	0	0.281319	0	20.9632	0.184188	0.678404	0.193653	0.333333	0.1445	59.9325	2.70805		0	0	0	0	0	0	0.223584	0	0	0	0	0	0	1	0
2321	2011	否	1	0.291116	0	21.5736	0.0371	0.293526	0.112364	0.333333	0.540833	58.2925	2.30259		2	0	0	0	0	0	0.223584	0	1	0	0	0	0	0	0
2505	2011	否	0	0.285457	0	20.6153	0.063471	0.266189	0.251534	0.363636	0.057724	46.4808	2.70805		2	0	0	0	0	0	0.223584	0	0	0	0	1	0	0	0
600975	2011	否	1	0.209832	0	20.441	0.095614	0.095828	0.0833596	0.375	0.284426	39.1396	2.3979		3	0	0	0	0	0	0.223584	0	1	0	0	0	0	0	0
735	2011	否	0	0.299298	0	22.0118	0.018503	0.251245	0.0315682	0.428571	0.496975	16.7164	2.94444		0	0	0	0	0	0	0.223584	0	0	0	0	1	0	1	0
2299	2011	否	0	0.30863	0	22.3412	0.093607	0.503417	0.0917162	0.333333	0.261725	58.2339	1.79176		15	0	0	0	0	0	0.223584	0	1	1	0	0	0	1	0
300106	2011	否	1	0.300046	0	20.5383	0.046476	0.068106	-0.0260631	0.375	0.307176	66.2191	2.19722		0	0	0	0	0	0	0.223584	0	1	0	0	1	0	1	0
2477	2011	否	0	0.231247	0	21.6609	0.167806	0.903605	0.0580331	0.363636	0.238053	53.2323	1.79176		1	0	0	0	0	0	0.223584	0	1	0	0	1	0	1	0
2234	2011	否	0	0.264401	0	21.4723	0.089112	0.341018	0.107789	0.333333	0.240729	47.2415	2.70805		2	0	0	0	0	0	0.223584	0	0	0	0	0	0	0	0
600965	2011	否	0	0.267038	0	20.2824	0.022889	0.031719	0.0616976	0.375	0.24139	34.3126	2.63906		1	0	0	0	0	0	0.223584	0	1	0	0	1	0	0	0
2069	2011	否	0	0.217699	0	22.2094	0.112497	0.300288	0.0185843	0.571429	0.38496	59.8248	2.3979		6	0	0	0	0	0	0.223584	0	1	0	0	1	0	1	0
200992	2011	否	1	0.275794	0	20.1657	0.080702	-0.016242	0.0933058	0.333333	0.237812	48.0072	2.56495			0	0	0	0	0	0.223584	0	1	0	0	0	0	1	0
2086	2011	否	0	0.340066	0	21.4772	0.045945	0.206096	0.0200225	0.333333	0.396283	33.34	2.3979		0	0	0	0	0	0	0.223584	0	1	0	0	0	0	0	0
2447	2011	否	0	0.381544	0	21.0161	0.074849	0.065146	-0.0796851	0.428571	0.407922	62.0597	1.79176		3	0	0	0	0	0	0.223584	0	1	0	0	1	0	1	0
798	2011	否	1	0.283792	0	20.6445	0.065794	-0.035453	0.0354834	0.333333	0.212728	59.1773	2.63906		0	0	0	0	0	0	0.223584	0	1	0	1	1	0	0	0
600467	2011	否	0	0.335001	0.693147	22.0288	0.055653	0.137907	0.0100837	0.333333	0.259728	46.6506	2.94444	0	1	0	0	0	0	0.693147	0.205343	0.693147	0	0	0	1	0.693147	1	0.693147
600097	2011	否	1	0.30442	0	21.011	0.049309	0.263991	0.108943	0.333333	0.487329	57.8562	2.70805		0	0	0	0	0	0	0.223584	0	0	1	1	0	0	0	0
300094	2011	否	0	0.209153	0	21.4497	0.005668	0.076092	-0.124594	0.333333	0.202872	66.5625	2.3979		5	0	0	0	0	0	0.223584	0	1	1	1	0	0	1	0
300186	2011	否	0	0.238004	0.693147	21.5014	0.076639	0.162191	0.0647652	0.363636	0.057105	16.7164	2.07944	0	7	0	0	0	0	0.693147	0.205343		1	1	1	0	0	1	0.693147
300087	2011	否		0.162026	0	20.6043	0.029862	0.547871	-0.0854687	0.444444	0.274417	21.125	2.30259		7	0	0	0	0	0	0.223584	0	1	0	0	1	0	0	0
600257	2011	否	0	0.249885	0.693147	20.904	0.015427	0.164409	-0.00333321	0.4	0.459617	25.4547	2.56495	0	2	0	0	0	0	0.693147	0.205343	0	1	0	0	1	0.693147	0	0
601088	2011	是	1	2.19037	0	26.7086	0.129562	0.36915	0.183284	0.333333	0.342271	87.2914	2.07944		0	0	0	0	0	0	0.117706	0	1	0	1	1	0	1	0
601699	2011	否	1	2.25727	0	24.2663	0.0966	0.046603	0.211564	0.352941	0.545346	68.1858	2.3979		3	0	0	0	0	0	0.117706	0.693147	1	0	0	0	0	1	0
780	2011	否	1	2.25727	0	22.4056	0.167788	0.222354	0.145351	0.428571	0.161376	63.4182	2.94444		2	0	0	0	0	0	0.117706	0	0	0	0	0	0	0	0
600508	2011	是	1	2.16982	0	23.07	0.137082	0.137929	0.140588	0.363636	0.273593	63.9283	2.56495		3	0	0	0	0	0	0.117706	0	1	1	1	1	0	1	0
601666	2011	否	1	2.25727	0	23.7021	0.090244	0.094482	0.112445	0.333333	0.443686	60.0419	2.63906		2	0	0	0	0	0	0.117706	0	1	0	0	0	0	0	0
983	2011	否	1	2.15779	0	24.3776	0.077766	0.792692	0.100456	0.4	0.57215	56.933	2.56495		1	0	0	0	0	0	0.117706	0	1	0	0	1	0	1	0
600188	2011	否	1	2.21723	0	25.3032	0.088654	0.399604	0.194072	0.363636	0.560374	87.2914	2.70805		0	0	0	0	0	0	0.117706	0	0	0	0	0	0	1	0
601898	2011	是	1	2.25727	0	25.7892	0.065009	0.24701	0.0961348	0.555556	0.398712	87.2914	1.79176		4	0	0	0	0	0	0.117706	0	1	0	1	1	0	1	0
600971	2011	否	1	2.11979	0	23.2439	0.082005	0.189106	0.150806	0.363636	0.502292	64.0189	2.48491		3	0	0	0	0	0	0.117706	0	1	0	0	0	0	0	0
552	2011	否	1	2.25727	0	20.4133	0.096541	0.326906	-0.0167955	0.363636	0.317642	49.8114	2.94444		0	0	0	0	0	0	0.117706	0	0	0	0	1	0	0	0
937	2011	否	1	2.25727	0.693147	24.3623	0.080078	0.240347	0.0800823	0.333333	0.572459	64.4041	2.56495	0	1	0	0	0	0.693147	0	0.10487	0	1	0	0	0	0	1	0.693147
601001	2011	否	1	2.25727	0	23.6622	0.120427	0.379204	0.15479	0.333333	0.260406	62.5223	2.3979		9	0	0	0	0	0	0.117706	0	1	0	0	0	0	1	0
600123	2011	否	1	2.15584	0	23.4437	0.103225	0.309106	0.0773679	0.333333	0.42614	50.4262	2.63906		1	0	0	0	0	0	0.117706	0	1	0	0	1	0	0	0
600997	2011	否	1	2.22019	0	23.6898	0.040937	0.288997	0.0959327	0.333333	0.576946	59.1113	2.3979		3	0	0	0	0	0	0.117706	0	1	0	0	1	0	1	0
600546	2011	否	1	2.25727	0	24.2672	0.048237	0.805203	0.0171424	0.363636	0.681904	64.7688	2.48491		3	0	0	0	0	0	0.117706	0	1	0	0	0	0	1	0
2128	2011	否	1	2.14214	0	22.8101	0.200271	0.146349	0.153024	0.333333	0.395258	78.5057	2.3979		0	0	0	0	0	0	0.117706	0	1	0	0	0	0	1	0
600652	2011	否	0	2.25727	0	21.9596	0.022837	0.104262	0.080893	0.333333	0.454574	16.7164	3.3322		1	0	0	0	0	0	0.117706	0	0	1	1	0	0	0	0
968	2011	否	1	2.15517	0	22.754	0.03998	0.072589	0.0102492	0.333333	0.471722	53.8227	2.63906		0	0	0	0	0	0	0.117706	0	1	0	0	1	0	0	0
600395	2011	否	1	2.14648	0	23.2267	0.14065	0.364893	0.194363	0.375	0.388269	76.7676	2.56495		3	0	0	0	0	0	0.117706	0	1	0	0	0	0	0	0
600397	2011	否	1	2.09452	1.09861	21.5012	0.016185	0.262638	0.0163	0.333333	0.665562	51.9214	2.56495	0.693147	0	0	0	0	0	1.09861	0.097361	0	1	0	0	1	1.09861	0	0
600403	2011	否	1	2.25727	0	23.0722	0.134442	2.49523	0.16563	0.363636	0.492698	87.2914	2.63906		3	0	0	0	0	0	0.117706	1.09861	1	0	0	0	0	1	0
601918	2011	否	1	2.05519	0	23.8248	0.060489	0.149399	0.0581486	0.333333	0.647055	72.113	2.70805		3	0	0	0	0	0	0.117706	0	0	0	0	1	0	1	0
600348	2011	否	1	2.25727	0	24.0523	0.097138	0.81528	0.17715	0.333333	0.536566	59.5665	2.56495		2	0	0	0	0	0	0.117706	0	1	0	0	0	0	0	0
600714	2011	否	1	1.93062	0	20.8032	0.028781	0.116383	0.0575905	0.363636	0.635714	68.2941	2.77259		0	0	0	0	0	0	0.117706		0	0	0	1	0	0	0
600121	2011	否	1	2.25727	0.693147	22.6486	0.025297	0.594448	0.0454242	0.545455	0.714541	53.5705	2.77259	0	0	0	0	0	0	0.693147	0.10487	0.693147	0	0	0	1	0.693147	0	0
601101	2011	否	1	2.25727	0	23.0991	0.12231	0.717426	0.0940877	0.333333	0.281641	66.4406	2.30259		4	0	0	0	0	0	0.117706	0	1	0	1	1	0	0	0
601857	2011	是	1	2.19037	0	27.0802	0.076143	0.367424	0.151317	0.384615	0.435437	87.2914	2.56495		0	0	0	0	0	0	0.117706	0	1	0	1	1	0	1	0
601808	2011	是	1	1.91587	0	24.8977	0.062145	0.046854	0.0976719	0.428571	0.562178	87.2914	2.30259		0	0	0	0	0	0	0.117706	0	1	1	0	0	0	0	0
600028	2011	是	1	2.19037	0.693147	27.0802	0.068018	0.309694	0.133782	0.333333	0.549114	87.2914	2.48491	0	1	0	0	0	0	0.693147	0.10487	0	1	0	1	1	0.693147	1	0.693147
655	2011	否	1	2.25727	0	21.7995	0.169579	0.158148	0.157321	0.333333	0.11365	60.2294	3.13549		0	0	0	0	0	0	0.117706	0	0	0	0	0	0	1	0
762	2011	否	1	2.09542	0	21.6944	0.010247	0.187276	-0.0583976	0.444444	0.134656	24.8944	2.89037		0	0	0	0	0	0	0.117706	0	0	0	0	1	0	0	0
600721	2011	否	1	1.85279	0	22.2071	0.025459	0.736863	0.126906	0.333333	0.751064	62.9581	2.77259		1	0	0	0	0	0	0.117706		0	0	0	0	0	1	0
600139	2011	否	0	2.12938	0	21.3636	0.130194	0.474523	0.154415	0.375	0.167074	52.4619	3.17805		1	0	0	0	0	0	0.117706	0	0	0	0	1	0	0	0
600547	2011	否	1	2.25727	0	23.2618	0.156603	0.25068	0.182119	0.375	0.494718	52.2483	2.48491		4	0	0	0	0	0	0.117706	0.693147	1	0	0	0	0	1	0
2155	2011	否	1	2.25727	0	22.0245	0.147047	0.417407	0.0757926	0.428571	0.318846	39.3367	2.48491		2	0	0	0	0	0	0.117706	0	1	0	0	0	0	0	0
758	2011	否	1	2.25727	0	23.2343	0.041142	0.682264	-0.0254941	0.333333	0.659839	42.4609	2.70805		2	0	0	0	0	0	0.117706	0	0	0	1	1	0	0	0
600259	2011	否	1	2.25727	0	21.5566	0.096144	0.984603	-0.0210171	0.4	0.722957	60.4017	2.94444		0	0	0	0	0	0	0.117706	0	0	0	0	1	0	0	0
601958	2011	否	1	2.25727	1.38629	23.4219	0.049682	0.038289	0.0186708	0.363636	0.078172	78.2183	1.79176	1.09861	3	0	0	0	0	1.38629	0.0920336	0	1	0	0	0	0	1	1.38629
601899	2011	是	1	2.25727	0	24.6806	0.132081	0.39329	0.122136	0.363636	0.424072	67.5004	2.48491		2	0	0	0	0	0	0.117706	0	1	1	0	1	0	1	0
600711	2011	否	0	2.11418	0	21.3435	0.020626	0.463759	0.0286111	0.428571	0.445734	22.7509	2.99573		0	0	0	0	0	0	0.117706		0	1	0	0	0	1	0
601168	2011	是	1	2.25727	0	24.0009	0.033057	0.149189	-0.0436058	0.444444	0.533538	33.4549	2.48491		3	0	0	0	0	0	0.117706	0	1	0	0	0	0	1	0
2340	2011	否	0	1.95283	0	22.0915	0.030592	0.611593	0.0298864	0.333333	0.44063	39.6612	1.79176		1	0	0	0	0	0	0.117706	0	1	1	1	1	0	1	0
426	2011	否	0	1.91667	0	21.8678	0.059165	-0.039838	0.0320414	0.333333	0.486809	49.5605	2.89037		3	0	0	0	0	0	0.117706	0	0	0	0	1	0	0	0
600311	2011	否	0	2.02189	0	20.7444	0.016834	-0.06996	0.0490023	0.444444	0.121805	17.455	2.63906		0	0	0	0	0	0	0.117706	0	1	0	0	1	0	0	0
600489	2011	否	1	2.25727	0	23.664	0.129204	0.531071	0.106049	0.333333	0.466623	51.2565	2.48491		2	0	0	0	0	0	0.117706	0	1	0	1	0	0	1	0
600497	2011	否	1	2.1752	0	23.4508	0.023453	0.301638	0.0668738	0.333333	0.734123	53.2232	2.48491		7	0	0	0	0	0	0.117706	0	1	0	0	1	0	0	0
2554	2011	否	0	2.25727	0	21.0085	0.069086	0.36295	-0.00587001	0.444444	0.126647	39.5111	2.63906		0	0	0	0	0	0	0.117706		1	0	1	1	0	0	0
2629	2011	否	0	2.25727	0	20.7503	0.070879	0.205155	0.0142696	0.333333	0.320234	23.2926	1.79176		2	0	0	0	0	0	0.117706		1	0	0	0	0	1	0
2207	2011	否	0	2.11046	0.693147	20.3032	0.016165	0.074693	0.200016	0.333333	0.445535	16.7164	2.3979	0	2	0	0	0	0	0.693147	0.10487	0.693147	1	0	0	0	0	0	0
300157	2011	否	0	2.25727	1.09861	21.2248	0.047385	0.029507	0.00536044	0.333333	0.053314	36.4215	1.79176	0.693147	3	0	0	1.09861	0	0	0.097361		1	0	1	0	0	1	1.09861
300191	2011	否	0	2.16517	0	20.811	0.070667	0.144672	0.0334391	0.444444	0.053314	71.325	2.19722		19	0	0	0	0	0	0.117706		1	0	1	0	0	1	0
300084	2011	否	0	2.25727	0	20.3267	0.028033	0.540909	-0.0537664	0.333333	0.07596	34.4743	2.48491		3	0	0	0	0	0	0.117706	0	1	0	0	1	0	0	0
300164	2011	否	0	2.25727	0	21.039	0.056217	0.15905	-0.0205045	0.333333	0.168382	42.8947	2.83321		3	0	0	0	0	0	0.117706		0	0	0	1	0	1	0
600583	2011	否	1	2.02575	0	23.6564	0.009908	0.034578	0.145613	0.428571	0.494127	57.4471	2.48491		0	0	0	0	0	0	0.117706	0	1	1	0	0	0	0	0
2353	2011	否	0	2.25727	0	21.8367	0.140453	0.546697	-0.0458179	0.333333	0.149697	58.6121	1.79176		12	0	0	0	0	0	0.117706	0	1	0	0	1	0	1	0
2311	2011	否	0	1.30397	0	22.1643	0.086854	0.555755	0.12845	0.428571	0.388232	78.7263	1.79176		0	0	0	0	0	0	0.404589	0	1	1	1	0	0	1	0
702	2011	否	1	1.21228	1.60944	20.5393	0.007842	0.120954	-0.0157299	0.5	0.449502	25.2522	2.70805	1.38629	1	0	0	0	0	1.60944	0.403418	1.79176	0	0	0	0	0	0	0
600095	2011	否	0	0.933678	0	20.9747	0.009273	-0.36565	-0.159073	0.4	0.473999	18.7028	2.89037		0	0	0	0	0	0	0.404589	0	0	0	0	1	0	0	0
2548	2011	否	0	1.51238	0	20.6435	0.063733	0.297314	0.073597	0.333333	0.138387	75.294	2.56495		2	0	0	0	0	0	0.404589		1	1	1	0	0	1	0
2157	2011	否	0	1.33642	0	21.8857	0.055205	0.439303	0.0986515	0.4	0.589318	58.3258	2.77259		1	0	0	0	0	0	0.404589	0	0	0	0	0	0	0	0
600298	2011	否	1	0.971693	0	22.1167	0.081732	0.192673	0.0369018	0.545455	0.350204	51.884	2.63906		1	0	0	0	0	0	0.404589	0	1	0	0	1	0	1	0
300268	2011	否	0	1.18821	0	20.6438	0.065252	0.275956	0.0361661	0.333333	0.447135	64.7612	2.19722		0	0	0	0	0	0	0.404589		1	0	0	1	0	0	0
600597	2011	是	1	1.15648	1.79176	22.7212	0.03671	0.231576	0.0121259	0.571429	0.615566	66.4221	2.77259	1.60944	1	0	0	0	0	1.79176	0.403285	1.38629	0	1	1	0	0	1	1.79176
639	2011	否	0	1.26153	0	21.0666	0.080941	0.530099	-0.060042	0.333333	0.347867	54.1938	3.21888		0	0	0	0	0	0	0.404589	0	0	0	0	1	0	1	0
600543	2011	否	1	0.923201	0	20.9192	0.039284	-0.015912	0.0375724	0.333333	0.10132	27.8339	2.83321		0	0	0	0	0	0	0.404589	0	0	0	0	1	0	0	0
600695	2011	否	0	1.20485	2.07944	20.2284	0.096691	-0.132433	-0.0418526	0.333333	0.532409	32.8254	2.94444	1.94591	0	0	0	0	0	2.07944	0.403076	0	0	1	1	0	0	0	0
876	2011	否	0	1.34686	0	23.8001	0.154194	0.348165	0.0978355	0.333333	0.429759	50.8342	2.63906		6	0	0	0	0	0	0.404589	0	1	0	0	0	0	1	0
529	2011	否	1	1.30701	0.693147	20.8252	0.06332	0.122265	0.107419	0.333333	0.291967	53.5004	2.99573	0	4	0	0	0	0	0.693147	0.404085	0	0	1	1	0	0	0	0
2124	2011	否	0	1.18364	0.693147	20.7929	0.041609	0.569404	0.0555225	0.333333	0.548327	48.1864	2.3979	0	0	0	0	0	0	0.693147	0.404085	0	1	1	1	0	0	0	0
2143	2011	否	0	1.204	0	21.2073	0.054147	0.202167	0.0405522	0.333333	0.586587	63.2648	2.19722		0	0	0	0	0	0	0.404589	0	1	0	0	0	0	0	0
2330	2011	否	0	1.10545	0	21.1501	0.029033	0.340172	0.0381812	0.4	0.112932	74.9004	2.19722		6	0	0	0	0	0	0.404589	0	1	0	0	0	0	1	0
2582	2011	否	0	1.18108	2.07944	21.1933	0.070321	0.194374	0.0325134	0.333333	0.252637	49.7364	2.70805	1.94591	4	0	0	0	0	2.07944	0.403076		0	0	0	1	2.07944	1	2.07944
2515	2011	否	0	0.888492	1.79176	20.6151	0.054908	0.078709	-0.0596679	0.333333	0.084922	48.1088	2.89037	1.60944	13	0	0	0	0	1.79176	0.403285	0	0	1	1	1	1.79176	1	1.79176
2100	2011	否	1	1.20326	0	21.5564	0.033381	0.259572	0.151531	0.363636	0.50877	53.6577	2.48491		0	0	0	0	0	0	0.404589	0	1	0	0	1	0	1	0
300175	2011	否	0	1.09731	0	20.4821	0.074303	0.126154	-0.11844	0.333333	0.12622	70.871	2.30259		1	0	0	0	0	0	0.404589		1	0	0	1	0	0	0
911	2011	否	1	0.99935	1.60944	22.2733	0.009644	0.089969	0.071711	0.363636	0.67043	50.4662	2.56495	1.38629	4	0	0	0	0	1.60944	0.403418	1.60944	1	0	0	0	0	0	0
600127	2011	否	1	1.06923	0	21.0535	-0.050851	0.138576	0.00116708	0.333333	0.64366	18.6423	2.63906		0	0	0	0	0	0	0.404589	0	1	0	0	1	0	0	0
600737	2011	否	1	0.98869	0	22.9428	0.002805	0.702134	0.0542327	0.555556	0.689693	61.7108	2.94444		0	0	0	0	0	0	0.404589	0	0	0	0	1	0	1	0
893	2011	否	0	1.32929	0	22.0641	-0.049933	0.207931	0.251534	0.333333	0.917268	60.516	2.63906		1	0	0	0	0	0	0.404589	0	1	1	1	1	0	1	0
600191	2011	否	1	0.956835	1.09861	21.5175	0.017248	0.216447	-0.0375238	0.333333	0.210197	54.4223	2.63906	0.693147	1	0	0	0	0	1.09861	0.40379	1.09861	1	0	0	1	1.09861	0	0
600438	2011	否	0	1.23908	0	22.0999	0.017775	0.205735	0.0772079	0.333333	0.635331	56.9817	2.83321		0	0	0	0	0	0	0.404589	0	0	0	0	0	0	1	0
895	2011	否	0	1.36604	0	22.7824	0.082079	0.035946	0.127654	0.5	0.446924	53.4075	2.63906		0	0	0	0	0	0	0.404589	0	1	0	0	0	0	1	0
972	2011	否	1	0.866153	0	22.2162	-0.2606	-0.057659	-0.187235	0.333333	0.922584	22.3746	2.89037		0	0	0	0	0	0	0.404589	0	0	0	0	1	0	0	0
600251	2011	否	1	0.972104	0	21.7298	0.052831	0.158172	0.0232532	0.333333	0.634453	52.2855	2.56495		0	0	0	0	0	0	0.404589	0	1	0	0	1	0	0	0
2567	2011	否	0	1.29295	0	21.4496	0.061553	0.301909	0.0198944	0.333333	0.25805	59.2639	2.99573		5	0	0	0	0	0	0.404589		0	0	0	0	0	1	0
2557	2011	否	0	1.31145	0	21.8603	0.071853	0.277551	0.0683457	0.333333	0.187976	75.2419	2.3979		0	0	0	0	0	0	0.404589		1	0	0	1	0	1	0
600537	2011	否	0	1.04129	0	22.3415	0.021952	2.49523	0.0826749	0.333333	0.619115	57.8221	2.48491		0	0	0	0	0	0	0.404589	0	1	1	1	0	0	0	0
2220	2011	否	0	1.1617	0	21.5921	0.071625	0.255355	0.0172662	0.428571	0.396541	55.1148	2.70805		0	0	0	0	0	0	0.404589	0	0	0	0	1	0	1	0
600238	2011	否	1	1.23268	0	21.058	-0.033536	-0.048472	-0.162152	0.4	0.546422	34.4237	2.94444		0	0	0	0	0	0	0.404589	0	0	0	0	1	0	0	0
2385	2011	否	0	1.28657	0	22.2786	0.111443	0.493031	0.140481	0.333333	0.24206	54.0459	1.79176		2	0	0	0	0	0	0.404589	0	1	0	1	0	0	1	0
2626	2011	否	0	1.02385	0	21.0847	0.092052	0.077746	0.0516004	0.333333	0.148999	67.7082	2.70805		0	0	0	0	0	0	0.404589		0	1	0	1	0	1	0
2604	2011	否	0	1.0459	0.693147	21.4731	0.040474	0.15862	0.0930235	0.333333	0.220506	42.2425	2.3979	0	0	0	0	0	0	0.693147	0.404085		1	0	0	0	0	0	0
600429	2011	否	1	1.05571	0	21.9636	0.005892	0.193594	0.000927571	0.333333	0.485934	71.2194	2.70805		6	0	0	0	0	0	0.404589	0	0	0	1	0	0	0	0
858	2011	否	1	1.09456	0	24.3316	0.173262	0.309452	0.251534	0.5	0.364689	57.6834	2.63906		0	0	0	0	0	0	0.404589	0	1	0	0	1	0	1	0
600305	2011	否	1	0.980956	0	21.913	0.003142	-0.114124	-0.0103822	0.333333	0.860814	58.4837	2.94444			0	0	0	0	0	0.404589	0	0	1	0	1	0	0	0
300146	2011	否	0	1.38723	0.693147	21.362	0.098426	0.901185	0.0918567	0.428571	0.07288	63.9882	1.94591	0	1	0	0	0	0	0.693147	0.404085	0	1	1	1	1	0.693147	1	0.693147
600887	2011	否		1.15431	0	23.7155	0.091946	0.262477	0.184168	0.363636	0.683611	16.7164	2.94444		0	0	0	0	0	0	0.404589	0	0	0	0	0	0	0	0
930	2011	否	1	1.00258	0	22.5916	0.055786	0.240331	0.107125	0.333333	0.546311	26.9981	2.63906		1	0	0	0	0	0	0.404589	0	1	0	0	0	0	0	0
300138	2011	否	0	1.21468	1.09861	20.8329	0.066315	0.834142	0.0736474	0.333333	0.131882	22.164	2.48491	0.693147	0	0	0	0	0	1.09861	0.40379	0	1	0	0	1	1.09861	1	1.09861
2286	2011	否	0	0.998676	0	20.83	0.050079	0.319391	0.154324	0.444444	0.316431	46.453	2.70805		3	0	0	0	0	0	0.404589	0	0	0	0	0	0	1	0
300149	2011	否	0	1.10844	0	20.2673	0.044319	0.341236	0.0184018	0.428571	0.053314	63.709	2.48491		4	0	0	0	0	0	0.404589	0.693147	1	1	1	1	0	0	0
2495	2011	否	0	1.10878	0	20.8117	0.053386	0.052689	0.0378335	0.333333	0.053314	42.5809	2.30259		2	0	0	0	0	0	0.404589	0	1	1	1	1	0	1	0
600073	2011	否	1	1.24973	0.693147	22.1701	0.034997	1.60183	0.00864285	0.333333	0.537981	56.3026	2.70805	0	0	0	0	0	0	0.693147	0.404085	0.693147	0	1	1	0	0	0	0
[truncated: 33,255 more rows]
